# Supplementary material for: Classification of soybean frogeye leaf spot disease using leaf hyperspectral reflectance
Source: PLoS One. 2021 Sep 3;16(9):e0257008. doi: 10.1371/journal.pone.0257008 (PMC8415606; doi:10.1371/journal.pone.0257008)
Supplement: S1 Data — (XLSX) [file pone.0257008.s001.xlsx]

## Sheet: Sheet1
wavelength	class 0	class 1	class 2	class 3	class 4
450	0.04742	0.05123	0.05527	0.05275	0.05197
451	0.04751	0.05118	0.05523	0.05267	0.05194
452	0.04757	0.05115	0.05533	0.05259	0.05204
453	0.0476	0.05105	0.05538	0.0524	0.05203
454	0.04758	0.05095	0.05529	0.05217	0.05181
455	0.04755	0.05098	0.05527	0.05209	0.05166
456	0.04756	0.05112	0.05532	0.05216	0.05168
457	0.04742	0.05114	0.05529	0.05208	0.05171
458	0.04719	0.05106	0.05525	0.05195	0.05172
459	0.047	0.05099	0.05526	0.05191	0.05169
460	0.04686	0.05094	0.05531	0.05177	0.05159
461	0.04681	0.05093	0.05538	0.05159	0.05147
462	0.04688	0.05102	0.05554	0.05164	0.05146
463	0.04697	0.05114	0.05573	0.05166	0.05156
464	0.047	0.05125	0.05591	0.05155	0.05173
465	0.04684	0.05143	0.05603	0.05154	0.05178
466	0.04665	0.05153	0.05606	0.05159	0.05171
467	0.0467	0.05155	0.05612	0.05166	0.05171
468	0.04666	0.05159	0.05629	0.05168	0.0518
469	0.04641	0.05164	0.05645	0.05162	0.05187
470	0.04627	0.05169	0.05639	0.05165	0.05183
471	0.04626	0.05177	0.05632	0.05171	0.05182
472	0.0463	0.05186	0.05637	0.05169	0.05189
473	0.04622	0.05182	0.05633	0.05159	0.05179
474	0.04601	0.05171	0.05622	0.05143	0.05159
475	0.04585	0.05166	0.05621	0.05134	0.0515
476	0.04575	0.05164	0.05618	0.05122	0.05142
477	0.04567	0.05163	0.05607	0.05098	0.05127
478	0.04562	0.05167	0.05612	0.05088	0.05117
479	0.04561	0.05178	0.05631	0.05093	0.05125
480	0.04558	0.05195	0.0565	0.05098	0.05146
481	0.04546	0.05206	0.05662	0.05102	0.05161
482	0.04535	0.05211	0.05666	0.05106	0.05164
483	0.04534	0.0521	0.05658	0.05104	0.05155
484	0.04527	0.05207	0.05649	0.051	0.05145
485	0.04513	0.05206	0.05652	0.05099	0.05145
486	0.04515	0.05206	0.05652	0.05097	0.05143
487	0.04529	0.05205	0.05647	0.05095	0.05136
488	0.04543	0.05205	0.05648	0.05094	0.05131
489	0.04554	0.05211	0.05655	0.05096	0.05132
490	0.04564	0.05219	0.05663	0.05098	0.05135
491	0.04571	0.05225	0.05662	0.05099	0.05136
492	0.04571	0.0523	0.0566	0.05099	0.05139
493	0.04564	0.05237	0.05663	0.05096	0.05148
494	0.04565	0.0525	0.05669	0.05111	0.05164
495	0.04577	0.05266	0.05675	0.05136	0.05181
496	0.04591	0.05271	0.05678	0.05144	0.05189
497	0.04601	0.05279	0.05687	0.05151	0.052
498	0.04608	0.05302	0.05706	0.05171	0.05221
499	0.04621	0.05323	0.0572	0.05194	0.05246
500	0.04639	0.05346	0.05734	0.05222	0.05277
501	0.04661	0.05379	0.05761	0.05256	0.0532
502	0.04691	0.05417	0.05793	0.05294	0.05361
503	0.04726	0.0546	0.05827	0.05341	0.05399
504	0.0476	0.05512	0.05869	0.054	0.05456
505	0.0479	0.05573	0.05922	0.05466	0.05526
506	0.04823	0.05636	0.0598	0.0554	0.05605
507	0.04868	0.05697	0.06041	0.05618	0.05687
508	0.0492	0.0576	0.06101	0.057	0.05774
509	0.04972	0.05835	0.0616	0.05792	0.05868
510	0.05019	0.05921	0.06229	0.05891	0.05967
511	0.05064	0.06014	0.06311	0.05995	0.06072
512	0.05127	0.06112	0.064	0.06105	0.06192
513	0.052	0.06215	0.06496	0.06222	0.06323
514	0.05274	0.06325	0.06596	0.06344	0.06457
515	0.05356	0.06436	0.06698	0.06472	0.06598
516	0.05444	0.06552	0.06804	0.06607	0.06746
517	0.05525	0.06671	0.06913	0.06748	0.06897
518	0.056	0.06791	0.07023	0.06887	0.07048
519	0.05677	0.06911	0.07135	0.07024	0.07198
520	0.0576	0.07029	0.07245	0.07164	0.07345
521	0.0585	0.0715	0.07358	0.0731	0.07497
522	0.05941	0.07279	0.07482	0.07465	0.07662
523	0.06031	0.07409	0.07603	0.0762	0.07826
524	0.06122	0.07539	0.07721	0.07772	0.07983
525	0.06213	0.07671	0.07845	0.07921	0.08139
526	0.06302	0.07799	0.07968	0.08065	0.08293
527	0.06389	0.07921	0.08083	0.08205	0.08445
528	0.06478	0.08042	0.08195	0.08343	0.08598
529	0.06568	0.08163	0.08307	0.0848	0.08751
530	0.06652	0.08283	0.08419	0.08621	0.089
531	0.06732	0.08399	0.0853	0.08757	0.09045
532	0.06812	0.08509	0.08639	0.08886	0.09182
533	0.06893	0.08614	0.08744	0.09011	0.09315
534	0.06975	0.08717	0.08843	0.09131	0.09444
535	0.07059	0.08816	0.08936	0.0924	0.09567
536	0.07141	0.08908	0.09023	0.09344	0.09681
537	0.07216	0.08994	0.09108	0.09447	0.09787
538	0.07277	0.09082	0.09194	0.09548	0.0989
539	0.07333	0.09166	0.09277	0.0964	0.09986
540	0.0739	0.09239	0.09352	0.09722	0.10074
541	0.07441	0.093	0.09413	0.09792	0.10149
542	0.07485	0.09348	0.0946	0.09849	0.10209
543	0.07527	0.09387	0.09502	0.09898	0.10254
544	0.07564	0.09419	0.09537	0.09939	0.10292
545	0.07595	0.09443	0.09564	0.09971	0.10325
546	0.07615	0.09464	0.09587	0.09995	0.10348
547	0.07626	0.09478	0.09602	0.10009	0.10361
548	0.07632	0.09479	0.09608	0.1001	0.10365
549	0.07632	0.09478	0.0961	0.10006	0.10363
550	0.07628	0.09474	0.09607	0.09999	0.10356
551	0.07621	0.0946	0.09595	0.09983	0.10342
552	0.07607	0.09438	0.09576	0.09957	0.10316
553	0.07583	0.09411	0.09553	0.09922	0.10278
554	0.07553	0.09376	0.09525	0.09881	0.10234
555	0.0752	0.09334	0.09489	0.09835	0.10184
556	0.07481	0.09284	0.09443	0.0978	0.10121
557	0.07441	0.0923	0.09392	0.09722	0.10055
558	0.074	0.09175	0.09341	0.09662	0.09989
559	0.07352	0.09113	0.09284	0.0959	0.09916
560	0.07297	0.09045	0.0922	0.09511	0.09835
561	0.0724	0.08975	0.09154	0.0943	0.09747
562	0.07185	0.089	0.09083	0.09343	0.09653
563	0.07128	0.0882	0.09008	0.09251	0.09554
564	0.07068	0.08736	0.0893	0.09157	0.09453
565	0.07	0.0865	0.08849	0.0906	0.09351
566	0.06926	0.08562	0.08767	0.08959	0.09245
567	0.06854	0.0847	0.08682	0.08856	0.09135
568	0.06785	0.08376	0.08593	0.08748	0.09022
569	0.06715	0.08277	0.08502	0.08634	0.08906
570	0.0664	0.08176	0.08407	0.08518	0.08787
571	0.06561	0.08074	0.08312	0.08403	0.08667
572	0.06487	0.07972	0.0822	0.08288	0.08547
573	0.06415	0.0787	0.08127	0.08172	0.08427
574	0.06342	0.07771	0.08033	0.08055	0.08305
575	0.06269	0.07676	0.07942	0.07942	0.08187
576	0.06197	0.07582	0.07854	0.07831	0.08071
577	0.06129	0.0749	0.07768	0.07722	0.07958
578	0.06064	0.074	0.07685	0.07616	0.07846
579	0.05998	0.07311	0.07603	0.07512	0.07738
580	0.05935	0.07222	0.07521	0.07412	0.07632
581	0.05874	0.07139	0.07442	0.07318	0.07533
582	0.05812	0.07067	0.0737	0.0723	0.0744
583	0.05754	0.06994	0.07299	0.07145	0.07349
584	0.057	0.06919	0.07227	0.07061	0.07261
585	0.05655	0.06853	0.07164	0.06985	0.0718
586	0.05615	0.06793	0.07106	0.06914	0.07106
587	0.05577	0.06734	0.07051	0.06844	0.07036
588	0.05538	0.06677	0.07	0.06778	0.06969
589	0.05501	0.06623	0.06953	0.06716	0.06905
590	0.0547	0.06573	0.06907	0.06661	0.06845
591	0.05444	0.06528	0.06863	0.0661	0.0679
592	0.05419	0.06486	0.06821	0.06562	0.06738
593	0.05392	0.06448	0.06785	0.06516	0.06691
594	0.05364	0.0641	0.06751	0.06471	0.06645
595	0.0534	0.06371	0.06715	0.06426	0.06598
596	0.05314	0.06332	0.06679	0.06381	0.06552
597	0.05289	0.06293	0.06644	0.06337	0.06507
598	0.05264	0.06257	0.06611	0.06296	0.06462
599	0.0524	0.06223	0.0658	0.06256	0.06419
600	0.05217	0.06187	0.06546	0.06218	0.06377
601	0.05196	0.06156	0.06517	0.06183	0.0634
602	0.05175	0.06128	0.0649	0.06149	0.06306
603	0.05151	0.06097	0.06458	0.06113	0.06269
604	0.05127	0.06068	0.06428	0.06078	0.06235
605	0.05104	0.06042	0.06405	0.06051	0.06206
606	0.0508	0.06014	0.06381	0.06022	0.06175
607	0.05057	0.05984	0.06354	0.05992	0.06141
608	0.05035	0.05955	0.06324	0.05959	0.06107
609	0.05016	0.05927	0.06295	0.05926	0.06075
610	0.04998	0.059	0.06269	0.05894	0.06043
611	0.04981	0.05875	0.06244	0.05865	0.06012
612	0.04964	0.05849	0.0622	0.05834	0.05979
613	0.04947	0.05818	0.06194	0.05802	0.05946
614	0.04931	0.05793	0.06172	0.05773	0.05918
615	0.04916	0.05773	0.06152	0.05749	0.05894
616	0.04897	0.05748	0.06127	0.05721	0.05869
617	0.04877	0.05722	0.06104	0.05695	0.05842
618	0.04859	0.05701	0.06085	0.05673	0.05817
619	0.04843	0.05679	0.06065	0.05648	0.05792
620	0.04827	0.05657	0.06043	0.05622	0.05768
621	0.0481	0.05639	0.06024	0.05599	0.05742
622	0.04791	0.05621	0.06005	0.05576	0.05717
623	0.04772	0.05601	0.05984	0.0555	0.05693
624	0.04755	0.05577	0.05961	0.05524	0.05667
625	0.04739	0.05553	0.05938	0.055	0.05641
626	0.0472	0.05532	0.05919	0.05478	0.05617
627	0.04704	0.05512	0.05901	0.05456	0.05592
628	0.04691	0.0549	0.05884	0.05435	0.05567
629	0.04676	0.05471	0.05869	0.05417	0.05547
630	0.04661	0.05453	0.05853	0.05397	0.05525
631	0.04648	0.05434	0.05835	0.05376	0.05501
632	0.04635	0.05414	0.05816	0.05356	0.05478
633	0.04622	0.05393	0.05796	0.05336	0.05454
634	0.04608	0.0537	0.05778	0.05314	0.05428
635	0.04595	0.05349	0.0576	0.05293	0.05403
636	0.04581	0.05328	0.05743	0.05272	0.05381
637	0.04568	0.05309	0.05726	0.0525	0.05361
638	0.04556	0.0529	0.05709	0.0523	0.05343
639	0.04546	0.05272	0.05693	0.05213	0.05327
640	0.04533	0.05253	0.05677	0.05197	0.05309
641	0.04519	0.05233	0.05661	0.0518	0.0529
642	0.04507	0.05212	0.05644	0.05163	0.05273
643	0.04494	0.05193	0.05626	0.05146	0.05256
644	0.04479	0.05178	0.05611	0.05129	0.0524
645	0.04466	0.05159	0.05595	0.05111	0.05221
646	0.04455	0.0514	0.05579	0.05093	0.05203
647	0.04444	0.05123	0.05564	0.05075	0.05184
648	0.04434	0.05104	0.05547	0.05055	0.05165
649	0.04424	0.05081	0.05529	0.05034	0.05146
650	0.0441	0.05059	0.05513	0.05016	0.05126
651	0.04395	0.0504	0.05497	0.04999	0.05109
652	0.04383	0.05021	0.0548	0.04982	0.05097
653	0.04373	0.05003	0.05466	0.04967	0.05084
654	0.04364	0.04987	0.05456	0.04955	0.05072
655	0.04355	0.04973	0.05449	0.04946	0.05065
656	0.04348	0.04959	0.05439	0.04936	0.0506
657	0.04342	0.04946	0.05428	0.04928	0.05056
658	0.04336	0.04936	0.0542	0.04923	0.05056
659	0.0433	0.04928	0.05414	0.0492	0.05059
660	0.04326	0.0492	0.05409	0.04916	0.05063
661	0.04324	0.04917	0.05409	0.04919	0.05072
662	0.04323	0.04917	0.05413	0.04927	0.05086
663	0.0432	0.04918	0.05417	0.04932	0.051
664	0.0432	0.0492	0.05423	0.0494	0.05116
665	0.04325	0.04926	0.05434	0.04954	0.05138
666	0.04328	0.04932	0.05443	0.04967	0.0516
667	0.04331	0.0494	0.05453	0.04979	0.05184
668	0.04337	0.0495	0.05465	0.04997	0.05211
669	0.04343	0.0496	0.05479	0.05015	0.05238
670	0.04349	0.0497	0.05493	0.05034	0.05264
671	0.04356	0.04986	0.05513	0.0506	0.05299
672	0.04364	0.05006	0.05536	0.05088	0.05339
673	0.04374	0.05029	0.05563	0.05116	0.05378
674	0.04387	0.05051	0.05587	0.05145	0.05416
675	0.04403	0.05074	0.05612	0.05176	0.05455
676	0.04422	0.05102	0.0564	0.05212	0.05501
677	0.04441	0.05134	0.05672	0.05253	0.05552
678	0.04463	0.05171	0.05709	0.053	0.05609
679	0.04489	0.0522	0.05757	0.05358	0.05678
680	0.04524	0.05282	0.05815	0.05429	0.05761
681	0.04571	0.05357	0.05883	0.05515	0.05862
682	0.0463	0.0545	0.05969	0.0562	0.05981
683	0.04701	0.0556	0.06074	0.05745	0.06119
684	0.04786	0.05683	0.06191	0.05888	0.06279
685	0.04887	0.05824	0.06325	0.06051	0.06462
686	0.05006	0.05991	0.0648	0.06238	0.06669
687	0.05144	0.06183	0.0666	0.06452	0.06904
688	0.05301	0.06399	0.06865	0.06693	0.07168
689	0.05479	0.06641	0.07093	0.06962	0.0746
690	0.05685	0.0691	0.07348	0.0726	0.07782
691	0.05919	0.07205	0.0763	0.07589	0.08134
692	0.06176	0.07526	0.07936	0.07944	0.08514
693	0.06456	0.07874	0.08268	0.08327	0.08924
694	0.06765	0.08254	0.08631	0.08744	0.09366
695	0.07101	0.08662	0.09021	0.0919	0.09837
696	0.07465	0.091	0.09439	0.09665	0.10338
697	0.07865	0.09571	0.0989	0.10177	0.10873
698	0.08296	0.10074	0.10372	0.1072	0.11437
699	0.08754	0.10607	0.10881	0.11292	0.12028
700	0.09245	0.11172	0.11425	0.11895	0.12654
701	0.09769	0.11769	0.12002	0.1253	0.13314
702	0.10325	0.12395	0.12605	0.13194	0.14
703	0.10914	0.13051	0.13238	0.13888	0.14716
704	0.11537	0.1374	0.13905	0.14614	0.15465
705	0.12193	0.14461	0.14605	0.15373	0.16245
706	0.12882	0.15211	0.15337	0.16159	0.17054
707	0.13604	0.15989	0.16096	0.1697	0.17888
708	0.14358	0.16795	0.16883	0.1781	0.18747
709	0.15143	0.17627	0.17696	0.18675	0.19629
710	0.15957	0.18481	0.18528	0.19555	0.20528
711	0.16797	0.19352	0.19379	0.20451	0.2144
712	0.17661	0.2024	0.20252	0.21359	0.22363
713	0.18542	0.21137	0.21134	0.22275	0.23292
714	0.19443	0.22044	0.22026	0.23194	0.24224
715	0.2036	0.22962	0.22928	0.2412	0.25157
716	0.21289	0.23885	0.23834	0.25044	0.26085
717	0.22228	0.24806	0.24739	0.25962	0.27007
718	0.23173	0.25725	0.25645	0.26876	0.27923
719	0.24125	0.26642	0.26549	0.27783	0.2883
720	0.25082	0.27552	0.27447	0.28677	0.29722
721	0.26034	0.28454	0.28337	0.2956	0.306
722	0.26977	0.29344	0.29216	0.30428	0.31461
723	0.27915	0.30221	0.30082	0.31278	0.32303
724	0.28845	0.31084	0.30935	0.3211	0.33126
725	0.29765	0.3193	0.31774	0.32923	0.33928
726	0.30673	0.32759	0.32597	0.33717	0.3471
727	0.31566	0.33571	0.33401	0.34489	0.3547
728	0.32437	0.34359	0.34183	0.35236	0.36204
729	0.33292	0.35125	0.34944	0.35959	0.36914
730	0.34131	0.35868	0.35683	0.36657	0.37601
731	0.34943	0.36588	0.36397	0.37329	0.38257
732	0.35732	0.37284	0.37086	0.37975	0.38886
733	0.365	0.37955	0.37751	0.38595	0.3949
734	0.37242	0.38599	0.38389	0.39188	0.40064
735	0.37955	0.39216	0.39	0.39754	0.40608
736	0.38641	0.39804	0.39583	0.4029	0.41125
737	0.39298	0.40364	0.40138	0.40798	0.41614
738	0.39924	0.40894	0.40663	0.41281	0.42075
739	0.40521	0.41396	0.41161	0.41735	0.42511
740	0.4109	0.4187	0.41634	0.4216	0.42919
741	0.41629	0.42319	0.42081	0.42561	0.43301
742	0.42137	0.42742	0.425	0.42936	0.43656
743	0.42615	0.43138	0.4289	0.43286	0.43986
744	0.43065	0.43508	0.43258	0.43613	0.44292
745	0.43489	0.43854	0.43601	0.43914	0.44575
746	0.43884	0.44173	0.43919	0.44192	0.44837
747	0.44251	0.44473	0.44216	0.44449	0.45079
748	0.44595	0.44752	0.44493	0.4469	0.45301
749	0.44915	0.45009	0.44748	0.44911	0.45503
750	0.45208	0.45245	0.44982	0.45112	0.45686
751	0.45475	0.45462	0.45197	0.45296	0.45851
752	0.45723	0.45659	0.45391	0.4546	0.45999
753	0.45954	0.4584	0.45569	0.4561	0.46133
754	0.46166	0.46008	0.45735	0.45749	0.46256
755	0.4636	0.46161	0.45886	0.45876	0.46365
756	0.46539	0.46298	0.46021	0.45986	0.46461
757	0.46701	0.46423	0.46143	0.46084	0.46546
758	0.46849	0.46535	0.46254	0.46174	0.46621
759	0.46986	0.46638	0.46357	0.46257	0.46689
760	0.47109	0.46733	0.46452	0.46332	0.46747
761	0.47219	0.46818	0.46537	0.46399	0.46797
762	0.47323	0.46895	0.46613	0.46459	0.46844
763	0.47416	0.46964	0.46681	0.46512	0.46883
764	0.47496	0.47024	0.46742	0.46557	0.46915
765	0.47569	0.47077	0.46796	0.46597	0.46943
766	0.47635	0.47127	0.46844	0.46632	0.46968
767	0.47694	0.47172	0.46888	0.46663	0.46988
768	0.47745	0.47214	0.46928	0.46692	0.47005
769	0.47792	0.47253	0.46965	0.46718	0.47019
770	0.47834	0.47289	0.46998	0.4674	0.47031
771	0.47871	0.47321	0.47027	0.46759	0.47041
772	0.47904	0.47348	0.47051	0.46777	0.47049
773	0.47934	0.47369	0.47071	0.46789	0.47052
774	0.47962	0.47388	0.4709	0.46799	0.47053
775	0.47987	0.47406	0.47108	0.4681	0.47056
776	0.48009	0.47424	0.47126	0.46822	0.47058
777	0.48029	0.4744	0.47142	0.46832	0.47059
778	0.48047	0.47451	0.47155	0.46841	0.47059
779	0.48062	0.47461	0.47167	0.46847	0.47056
780	0.48074	0.4747	0.47177	0.46849	0.4705
781	0.48085	0.47478	0.47186	0.46851	0.47046
782	0.48097	0.47486	0.47194	0.46854	0.47044
783	0.48106	0.47494	0.47205	0.46858	0.47043
784	0.48112	0.47503	0.47215	0.46861	0.4704
785	0.48117	0.47511	0.47223	0.46863	0.47036
786	0.48124	0.47521	0.4723	0.46865	0.47033
787	0.48131	0.4753	0.47239	0.46869	0.47032
788	0.48137	0.47537	0.47248	0.46873	0.47031
789	0.4814	0.47543	0.47256	0.46877	0.47029
790	0.48143	0.47549	0.47261	0.46877	0.47026
791	0.48147	0.47553	0.47265	0.46874	0.47023
792	0.48152	0.47558	0.4727	0.46874	0.4702
793	0.48155	0.47564	0.47275	0.46876	0.47016
794	0.48155	0.4757	0.4728	0.46878	0.47013
795	0.48155	0.47575	0.47285	0.46878	0.47011
796	0.48158	0.4758	0.47289	0.46879	0.47009
797	0.48162	0.47585	0.47295	0.4688	0.47008
798	0.48165	0.4759	0.47301	0.46881	0.47007
799	0.48169	0.47593	0.47306	0.46881	0.47006
800	0.4817	0.47596	0.4731	0.4688	0.47003
801	0.48169	0.476	0.47315	0.46879	0.46999
802	0.48168	0.47604	0.47323	0.46881	0.46996
803	0.48168	0.4761	0.47333	0.46884	0.46995
804	0.4817	0.47617	0.47342	0.46888	0.46997
805	0.48174	0.47625	0.47351	0.46893	0.46999
806	0.48179	0.47632	0.47357	0.46897	0.46999
807	0.4818	0.47637	0.47362	0.46899	0.47
808	0.48179	0.47642	0.47365	0.46901	0.47
809	0.48177	0.47649	0.4737	0.46904	0.46999
810	0.48177	0.47655	0.47378	0.46909	0.47
811	0.48178	0.47661	0.47386	0.46914	0.47002
812	0.48179	0.47668	0.47393	0.46919	0.47001
813	0.4818	0.47675	0.47402	0.46925	0.47001
814	0.48183	0.4768	0.47409	0.4693	0.47
815	0.4819	0.47685	0.47414	0.46934	0.46999
816	0.48197	0.47688	0.4742	0.46937	0.46999
817	0.482	0.47691	0.47426	0.46938	0.47
818	0.48203	0.47697	0.47433	0.46943	0.47002
819	0.48204	0.47706	0.47438	0.46948	0.47002
820	0.48204	0.47712	0.4744	0.4695	0.46999
821	0.48206	0.47718	0.47442	0.46953	0.46998
822	0.48207	0.47723	0.47447	0.46957	0.46998
823	0.48205	0.47728	0.47453	0.4696	0.46999
824	0.48205	0.47732	0.47461	0.46961	0.47001
825	0.48208	0.47736	0.47468	0.46963	0.47004
826	0.48212	0.47744	0.47477	0.46967	0.47007
827	0.48213	0.47751	0.47485	0.46972	0.47008
828	0.48212	0.47752	0.47489	0.46975	0.47007
829	0.48212	0.47755	0.47494	0.4698	0.47007
830	0.48214	0.47762	0.47501	0.46985	0.47009
831	0.48218	0.47767	0.47509	0.4699	0.4701
832	0.48223	0.47773	0.47515	0.46995	0.47012
833	0.48226	0.47778	0.47519	0.46997	0.47013
834	0.48228	0.47781	0.47522	0.47	0.47013
835	0.4823	0.47787	0.47528	0.47007	0.47015
836	0.48231	0.47795	0.47537	0.47013	0.47017
837	0.4823	0.47802	0.47546	0.47021	0.47021
838	0.48232	0.47809	0.47555	0.47029	0.47023
839	0.48239	0.47815	0.47564	0.47036	0.47026
840	0.48248	0.47822	0.47573	0.4704	0.4703
841	0.48257	0.47831	0.4758	0.47044	0.47033
842	0.48262	0.47839	0.47587	0.47047	0.47036
843	0.48264	0.47845	0.47597	0.47049	0.47039
844	0.48265	0.4785	0.47605	0.47051	0.47041
845	0.48269	0.47857	0.47612	0.47055	0.47043
846	0.48273	0.47864	0.47621	0.47059	0.47047
847	0.48274	0.47872	0.4763	0.47066	0.47052
848	0.48276	0.47883	0.47639	0.47075	0.47057
849	0.48278	0.47894	0.47647	0.47081	0.47062
850	0.48283	0.47903	0.47655	0.47085	0.47066
851	0.48291	0.47914	0.47667	0.47093	0.47073
852	0.48301	0.47926	0.47681	0.47105	0.47079
853	0.48307	0.47938	0.47694	0.47117	0.47085
854	0.48312	0.47949	0.47705	0.47126	0.47092
855	0.4832	0.47959	0.47715	0.47136	0.47096
856	0.48329	0.47967	0.47723	0.47143	0.47096
857	0.48336	0.47972	0.47727	0.47146	0.47095
858	0.4834	0.47978	0.47732	0.4715	0.47099
859	0.48344	0.47988	0.47741	0.47157	0.47106
860	0.48352	0.47998	0.47754	0.47167	0.47113
861	0.48357	0.48008	0.47769	0.4718	0.4712
862	0.48362	0.4802	0.47784	0.47194	0.4713
863	0.48369	0.48031	0.47795	0.47204	0.47139
864	0.48374	0.48039	0.47802	0.47209	0.47142
865	0.48374	0.48047	0.47808	0.47211	0.47142
866	0.48375	0.48057	0.47816	0.47215	0.47147
867	0.48376	0.48066	0.47824	0.47221	0.47153
868	0.48379	0.48075	0.4783	0.47225	0.47156
869	0.48382	0.48083	0.47838	0.47228	0.47159
870	0.4838	0.4809	0.47846	0.4723	0.47164
871	0.48379	0.48093	0.47849	0.47233	0.47166
872	0.48377	0.48095	0.47852	0.47237	0.47165
873	0.48376	0.48099	0.47854	0.47242	0.47164
874	0.48378	0.48102	0.47854	0.47246	0.47167
875	0.48385	0.48109	0.47856	0.47252	0.47173
876	0.48389	0.48119	0.47865	0.47261	0.47179
877	0.4839	0.48127	0.47873	0.47268	0.47183
878	0.48394	0.48132	0.47879	0.47273	0.47183
879	0.48395	0.48134	0.47881	0.47276	0.4718
880	0.48396	0.48133	0.47881	0.47277	0.47178
881	0.48398	0.48131	0.47882	0.47278	0.47178
882	0.48396	0.48132	0.47888	0.47282	0.4718
883	0.48393	0.48132	0.47891	0.47282	0.47181
884	0.48393	0.4813	0.47888	0.47279	0.4718
885	0.48392	0.48128	0.47885	0.47277	0.47178
886	0.48388	0.4813	0.47884	0.47278	0.4718
887	0.48386	0.48137	0.47886	0.47282	0.47186
888	0.48386	0.48147	0.47895	0.47292	0.47197
889	0.48387	0.48157	0.47908	0.47304	0.47204
890	0.48388	0.48163	0.47913	0.47308	0.47206
891	0.48387	0.48167	0.47912	0.47308	0.47204
892	0.48387	0.4817	0.4791	0.47307	0.47199
893	0.48388	0.48167	0.47902	0.47303	0.47193
894	0.48385	0.48164	0.47898	0.473	0.47188
895	0.48385	0.48171	0.47905	0.47305	0.4719
896	0.48392	0.48175	0.4791	0.47306	0.47192
897	0.484	0.4817	0.47905	0.47298	0.47183
898	0.48402	0.48165	0.47902	0.47292	0.47174
899	0.48403	0.48161	0.47902	0.47289	0.47169
900	0.48405	0.48157	0.47903	0.47288	0.47164
901	0.48408	0.48158	0.47906	0.47291	0.47164
902	0.48409	0.48163	0.47909	0.47295	0.47167
903	0.48408	0.48164	0.47906	0.47296	0.47167
904	0.48408	0.4817	0.47912	0.473	0.47172
905	0.48408	0.48179	0.47927	0.47305	0.47176
906	0.48408	0.48176	0.47927	0.47298	0.4717
907	0.48406	0.48169	0.47923	0.47291	0.47163
908	0.48402	0.48169	0.47929	0.47295	0.47165
909	0.48397	0.48168	0.4793	0.47293	0.47165
910	0.48393	0.48166	0.47929	0.47287	0.47162
911	0.4839	0.48169	0.47932	0.47287	0.4716
912	0.48387	0.4817	0.47931	0.47289	0.47155
913	0.48387	0.48167	0.47925	0.47287	0.47149
914	0.48389	0.48164	0.47923	0.47285	0.47144
915	0.48388	0.4816	0.47925	0.47281	0.47137
916	0.48387	0.48151	0.47922	0.47272	0.47126
917	0.48387	0.48146	0.47922	0.47269	0.47122
918	0.48384	0.48142	0.47926	0.47271	0.47117
919	0.48377	0.48137	0.47924	0.4727	0.47106
920	0.48369	0.48132	0.47915	0.47262	0.47096
921	0.4836	0.48128	0.47907	0.47255	0.47091
922	0.4835	0.48124	0.47903	0.47249	0.47088
923	0.48341	0.48116	0.47892	0.47239	0.4708
924	0.48333	0.48109	0.47881	0.47233	0.4707
925	0.48321	0.48104	0.47876	0.47235	0.47065
926	0.48309	0.48091	0.47867	0.47232	0.47058
927	0.48297	0.48081	0.47861	0.47225	0.47049
928	0.48284	0.4808	0.47858	0.47222	0.47049
929	0.48275	0.48079	0.47854	0.47218	0.47048
930	0.48271	0.48076	0.4785	0.47215	0.47046
931	0.48264	0.48067	0.47844	0.47215	0.47047
932	0.48248	0.4805	0.47835	0.47214	0.47046
933	0.48222	0.48038	0.4783	0.47211	0.47038
934	0.48197	0.48032	0.47836	0.47209	0.47034
935	0.48178	0.48019	0.47835	0.47201	0.47026
936	0.48164	0.47999	0.47817	0.47192	0.47008
937	0.4815	0.47988	0.47804	0.47186	0.46997
938	0.48133	0.4798	0.4779	0.47171	0.46988
939	0.48116	0.47964	0.4776	0.47151	0.4697
940	0.48099	0.47952	0.47736	0.47145	0.46954
941	0.48077	0.47948	0.47724	0.47141	0.46942
942	0.48055	0.47936	0.47715	0.47132	0.46931
943	0.48035	0.47917	0.4771	0.47121	0.46924
944	0.48014	0.479	0.47702	0.47106	0.46919
945	0.47994	0.47881	0.47686	0.47089	0.46908
946	0.47979	0.47864	0.4767	0.47081	0.46896
947	0.4796	0.47857	0.47664	0.4708	0.46892
948	0.47941	0.47849	0.47655	0.47072	0.46883
949	0.4793	0.47836	0.47636	0.47058	0.4687
950	0.47916	0.47814	0.47612	0.47044	0.46861
951	0.47894	0.47787	0.47589	0.47035	0.46849
952	0.47871	0.47766	0.47572	0.47026	0.4683
953	0.47853	0.47752	0.47557	0.47016	0.46815
954	0.47842	0.47748	0.47554	0.47012	0.46813
955	0.47824	0.47738	0.47553	0.47002	0.46813
956	0.47812	0.47724	0.47542	0.46988	0.46807
957	0.47807	0.47716	0.47522	0.46987	0.46803
958	0.47793	0.4771	0.47508	0.46988	0.46801
959	0.47772	0.47699	0.47496	0.46983	0.46793
960	0.47751	0.47684	0.47473	0.46978	0.46779
961	0.47736	0.4767	0.47453	0.46973	0.4677
962	0.47724	0.47663	0.47441	0.46963	0.46759
963	0.47703	0.4766	0.47428	0.46941	0.46742
964	0.47691	0.47656	0.47422	0.46931	0.46731
965	0.47692	0.47655	0.47423	0.4694	0.46728
966	0.47686	0.47644	0.47411	0.46946	0.46732
967	0.47691	0.4763	0.47395	0.46942	0.46735
968	0.47694	0.47616	0.47376	0.46936	0.46724
969	0.4769	0.47612	0.47374	0.4695	0.4672
970	0.47697	0.47619	0.4739	0.46965	0.46726
971	0.47699	0.47619	0.47399	0.46959	0.4672
972	0.47697	0.47615	0.474	0.46959	0.46722
973	0.4769	0.47621	0.47402	0.46967	0.46736
974	0.47632	0.4762	0.47406	0.46975	0.46743
975	0.47641	0.47609	0.47408	0.46988	0.46739
976	0.47655	0.47582	0.47405	0.47006	0.46735
977	0.47683	0.47565	0.4742	0.47034	0.46748
978	0.47702	0.4756	0.47427	0.47054	0.46762
979	0.47698	0.47545	0.47411	0.4705	0.46763
980	0.47694	0.47518	0.4741	0.47049	0.4676
981	0.47698	0.47507	0.47423	0.47048	0.46751
982	0.47705	0.47532	0.47427	0.47038	0.46734
983	0.47719	0.47559	0.47429	0.47044	0.46741
984	0.4773	0.47563	0.47428	0.47059	0.46762
985	0.47711	0.47552	0.47417	0.47047	0.46749
986	0.47709	0.47544	0.47411	0.47052	0.46734
987	0.47741	0.47537	0.47419	0.47087	0.46738
988	0.4776	0.47523	0.47432	0.47104	0.46747
989	0.47775	0.47524	0.47445	0.47119	0.46757
990	0.47799	0.47544	0.47465	0.47141	0.46763
991	0.47803	0.47561	0.47468	0.47155	0.46761
992	0.47797	0.47571	0.47452	0.47161	0.46755
993	0.47819	0.47586	0.47453	0.47167	0.46759
994	0.47838	0.47614	0.4746	0.47173	0.46759
995	0.47843	0.47635	0.47458	0.4717	0.46751
996	0.47873	0.47654	0.47469	0.47177	0.46759
997	0.47908	0.47679	0.47489	0.47182	0.46755
998	0.47921	0.477	0.47499	0.47172	0.46734
999	0.47942	0.47704	0.47508	0.47191	0.46742
1000	0.47954	0.477	0.47501	0.47206	0.46748
