# Supplementary material for: Classification of soybean frogeye leaf spot disease using leaf hyperspectral reflectance
Source: PLoS One. 2021 Sep 3;16(9):e0257008. doi: 10.1371/journal.pone.0257008 (PMC8415606; doi:10.1371/journal.pone.0257008)
Supplement: S2 Data — (XLSX) [file pone.0257008.s002.xlsx]

## Sheet: Sheet1
PC	Eigenvalue
1	22.414
2	9.46635
3	2.52754
4	1.86194
5	1.48538
6	0.979142
7	0.632976
8	0.214236
9	0.118007
10	0.0710621
11	0.0563336
12	0.0465333
13	0.0297899
14	0.0249599
15	0.0197722
16	0.01175
17	0.00878543
18	0.00543608
19	0.00516168
20	0.00393793
21	0.00335234
22	0.00283375
23	0.00253133
24	0.00220113
25	0.00188212
26	0.00168509
27	0.000908683
28	0.000589168
29	0.000444428
30	0.000184017
31	0.00011883
32	8.3665e-05
33	6.85659e-05
34	3.00331e-05
35	1.68813e-05
36	1.25006e-05
37	8.55634e-06
38	8.79649e-16
39	-1.4193e-17
40	-2.2009e-16
