# Supplementary material for: Classification of soybean frogeye leaf spot disease using leaf hyperspectral reflectance
Source: PLoS One. 2021 Sep 3;16(9):e0257008. doi: 10.1371/journal.pone.0257008 (PMC8415606; doi:10.1371/journal.pone.0257008)
Supplement: S3 Data — (XLSX) [file pone.0257008.s003.xlsx]

## Sheet: Sheet1
class	number	1-NDVI1	2-NDVI2	3-NDVI3	4-NDVI4	5-NDVI5	6-NDVI6	7-NDVI7	8-MTVI	9-RDVI	10-HI	11-SR1	12-SR2	13-SR3	14-SR4	15-SR5	16-SR6	17-GI	18-DSWI	19-ARI	20-BI	21-Red-edge NDVI	22-OSAVI	23-PSSRb	24-PSSRc	25-RI	26-NDI1	27-NDI2	28-NDI3	29-NDI4	30-NDI5	31-PRI1	32-PRI2	33-MCARI	34-GNDVI	35-TCARI	36-TVI	37-BGI1	38-BGI2	39-BRI1	40-BRI2
class 0	1	0.826391	0.838277	0.366256	0.82612	0.838362	0.831179	0.72193	0.666995	0.588109	0.0245993	11.3668	5.23005	5.09112	9.80516	10.4883	11.1518	1.71608	2.00539	-1.19441	1.08505	0.583509	0.733848	10.2353	5.23005	1.95025	0.82591	0.835759	0.583509	0.823792	0.678975	0.0440868	0.0353107	0.0394224	0.678989	0.118267	25.9029	0.571098	0.527168	1.06568	0.983702
	2	0.822136	0.834441	0.372721	0.821494	0.835782	0.823472	0.716312	0.700454	0.601406	0.0186384	11.0803	5.18445	5.04682	9.58819	10.2024	10.6231	1.68837	1.96788	-1.1523	1.09409	0.58644	0.740014	10.073	5.18445	1.92807	0.821466	0.833927	0.58644	0.819432	0.676608	0.0516003	0.0422164	0.0410107	0.676683	0.123032	27.2042	0.747552	0.54407	1.34659	0.980049
	3	0.830201	0.841989	0.385645	0.829647	0.843384	0.832775	0.73326	0.692934	0.604331	0.0198055	11.6574	5.61485	5.4605	10.186	10.7586	11.292	1.65848	1.9161	-1.06891	1.05947	0.603584	0.745245	10.7343	5.61485	1.88107	0.829912	0.838251	0.603584	0.827741	0.69765	0.0499648	0.0398293	0.0375352	0.697666	0.112606	26.9947	0.695858	0.569231	1.21488	0.993802
	4	0.82922	0.844358	0.393407	0.828934	0.847005	0.836704	0.740838	0.68523	0.602319	0.00694564	11.85	5.706	5.53907	10.5282	10.6846	11.6025	1.65152	1.87252	-1.0505	1.07981	0.608761	0.745158	10.9131	5.706	1.89069	0.828835	0.842648	0.608761	0.826514	0.70176	0.0487273	0.0343571	0.0367842	0.701894	0.110353	26.6616	0.732004	0.559339	1.28632	0.982906
	5	0.830419	0.836584	0.418653	0.830113	0.836184	0.829966	0.751989	0.689064	0.605479	0.00737066	11.2387	6.01271	5.76011	9.97125	10.737	11.2404	1.5257	1.78571	-0.995277	1.16364	0.623705	0.743374	10.2562	6.01271	1.71926	0.829598	0.829244	0.623705	0.82593	0.714803	0.0368732	0.0246453	0.0319816	0.715085	0.0959447	26.5685	0.65625	0.64	1.10526	1.07789
	6	0.790517	0.80154	0.385426	0.789852	0.802176	0.801148	0.712372	0.663019	0.579015	-0.0183769	9.07762	5.18245	5.0155	8.07882	8.49997	9.36353	1.47738	1.64014	-0.562127	1.04962	0.583347	0.7116	8.36385	5.18245	1.66925	0.789473	0.795188	0.583347	0.786311	0.676504	0.0291878	0.0179718	0.035047	0.676888	0.105141	25.7443	0.744212	0.606395	1.14407	0.932203
	7	0.803542	0.814212	0.379441	0.802532	0.814073	0.802816	0.715486	0.671041	0.58528	-0.00937892	9.76494	5.21957	5.04992	8.49985	9.11901	9.4402	1.56335	1.74708	-0.642706	1.0721	0.584736	0.721176	8.77747	5.21957	1.75776	0.802352	0.808207	0.584736	0.799144	0.678434	0.0313616	0.0206159	0.0374541	0.678653	0.112362	26.001	0.769488	0.587386	1.24955	0.953839
	8	0.807493	0.817431	0.387761	0.806783	0.818759	0.809441	0.719116	0.671253	0.587053	-0.0064735	9.95475	5.31388	5.14606	8.67696	9.33634	9.80674	1.55051	1.75697	-0.739426	1.04175	0.590488	0.723711	9.08302	5.31388	1.75424	0.806508	0.812331	0.590488	0.803535	0.683237	0.0388413	0.0266667	0.0363327	0.683253	0.108998	26.0528	0.842404	0.594104	1.36081	0.959707
	9	0.817521	0.8215	0.386948	0.81713	0.816761	0.795832	0.716621	0.671637	0.587199	0.0231612	10.2045	5.24603	5.04745	8.61429	9.9216	9.12777	1.61623	1.89126	-1.35231	1.03314	0.59407	0.725685	8.98307	5.24603	1.73684	0.816877	0.811821	0.59407	0.813264	0.679797	0.0352339	0.0231942	0.0346939	0.680023	0.104082	25.8505	0.87619	0.59752	1.5329	1.04536
	10	0.817521	0.8215	0.386948	0.81713	0.816761	0.795832	0.716621	0.671637	0.587199	0.0231612	10.2045	5.24603	5.04745	8.61429	9.9216	9.12777	1.61623	1.89126	-1.35231	1.03314	0.59407	0.725685	8.98307	5.24603	1.73684	0.816877	0.811821	0.59407	0.813264	0.679797	0.0352339	0.0231942	0.0346939	0.680023	0.104082	25.8505	0.87619	0.59752	1.5329	1.04536
	11	0.814679	0.826092	0.37915	0.81382	0.828108	0.821775	0.731799	0.654065	0.582944	-0.00531036	10.5003	5.48763	5.30505	9.24726	9.73583	10.5794	1.55658	1.77414	-0.750859	1.07399	0.590821	0.72524	9.67369	5.48763	1.7931	0.813708	0.821775	0.590821	0.81052	0.691721	0.0364546	0.024602	0.0352387	0.691819	0.105716	25.3563	0.800218	0.578136	1.34211	0.969636
	12	0.829098	0.836133	0.415155	0.828401	0.833684	0.824407	0.745281	0.676948	0.598645	0.0142806	11.205	5.86066	5.62844	9.74515	10.6473	10.8232	1.55714	1.81674	-1.41633	1.06353	0.623945	0.739192	10.1425	5.86066	1.71259	0.828287	0.828466	0.623945	0.824693	0.708483	0.0375276	0.0275093	0.0310553	0.708619	0.093166	26.1298	0.785803	0.595416	1.36285	1.03266
	13	0.80914	0.81622	0.405939	0.808795	0.816675	0.807109	0.726646	0.668283	0.587457	0.0194199	9.88257	5.48904	5.29099	8.80574	9.44599	9.72375	1.48109	1.72088	-1.28476	1.07045	0.611094	0.723381	9.06378	5.48904	1.62185	0.808539	0.809633	0.611094	0.804997	0.691788	0.0427699	0.0295939	0.0306482	0.692021	0.0919446	25.8743	0.770128	0.638273	1.26923	1.05192
	14	0.82114	0.827596	0.408556	0.820497	0.829577	0.819595	0.739241	0.676367	0.595954	0.0157706	10.6006	5.76938	5.56307	9.68561	10.1466	10.4542	1.49441	1.75871	-1.33793	1.06571	0.619644	0.733643	9.97575	5.76938	1.65179	0.820574	0.824317	0.619644	0.817391	0.704552	0.0429799	0.0325851	0.0302824	0.704508	0.0908471	26.2295	0.659917	0.631913	1.09054	1.04427
	15	0.809704	0.81807	0.398009	0.809573	0.81845	0.811503	0.723944	0.70319	0.602251	0.0025655	9.99327	5.42586	5.23908	8.91339	9.49264	9.96609	1.51724	1.74952	-0.991586	1.01318	0.60271	0.732664	9.17445	5.42586	1.67606	0.80939	0.81323	0.60271	0.806337	0.688758	0.0422535	0.0285714	0.0348878	0.688877	0.104663	27.2445	0.889868	0.592511	1.46377	0.974638
	16	0.824214	0.828697	0.422294	0.823335	0.82588	0.824101	0.748522	0.647259	0.585117	-0.0062145	10.6752	5.97764	5.71164	9.29299	10.2897	10.8413	1.48478	1.72136	-0.911571	1.07517	0.622909	0.72773	9.61672	5.97764	1.66589	0.822847	0.81839	0.622909	0.818647	0.71337	0.0350076	0.0208494	0.0291936	0.713481	0.0875809	24.9131	0.806491	0.618965	1.30851	1.00426
	17	0.807924	0.815329	0.405078	0.807311	0.816388	0.811196	0.72786	0.664083	0.586013	0.00395818	9.83006	5.54248	5.34077	8.8329	9.35916	9.95168	1.47799	1.68862	-0.967393	1.15663	0.608709	0.722124	9.06952	5.54248	1.63598	0.806934	0.808658	0.608709	0.80339	0.694306	0.0342466	0.0248963	0.0312808	0.694517	0.0938423	25.7238	0.800236	0.680851	1.28952	1.09714
	18	0.778907	0.786649	0.374672	0.778322	0.786197	0.785514	0.693229	0.654056	0.567918	-0.0121691	8.37421	4.82994	4.6718	7.49417	8.0001	8.60963	1.46583	1.65636	-0.762413	1.04348	0.568854	0.698184	7.70871	4.82994	1.60932	0.77778	0.78022	0.568854	0.774432	0.656943	0.0309156	0.0198437	0.0350173	0.657143	0.105052	25.3177	0.662863	0.622407	1.03231	0.969305
	19	0.810083	0.815916	0.397837	0.81014	0.812564	0.797777	0.717225	0.66155	0.582424	0.0114296	9.86463	5.30563	5.11791	8.63837	9.52657	9.21747	1.54371	1.79556	-1.28721	1.07994	0.602265	0.72029	8.8124	5.30563	1.65751	0.810005	0.807974	0.602265	0.806571	0.682823	0.0359521	0.026764	0.0325529	0.682903	0.0976586	25.5749	0.832245	0.639046	1.39561	1.07163
	20	0.789266	0.798361	0.391896	0.788567	0.799667	0.787705	0.710084	0.649018	0.572259	-0.00282346	8.91874	5.17927	5.00342	8.04152	8.4459	8.71652	1.45367	1.63071	-0.779645	1.06691	0.590906	0.706185	8.29426	5.17927	1.60694	0.788268	0.792372	0.590906	0.784587	0.676337	0.0332477	0.0220779	0.0323205	0.676414	0.0969614	25.1663	0.859587	0.661435	1.32919	1.02279
	21	0.796529	0.807413	0.360996	0.795606	0.807654	0.800338	0.70446	0.678006	0.583555	-0.0223711	9.38494	4.93789	4.79143	8.12199	8.75812	9.27755	1.58449	1.77365	-0.444874	1.17375	0.560745	0.716986	8.59859	4.93789	1.80868	0.795042	0.803883	0.560745	0.791749	0.66318	0.0286411	0.0178681	0.0418279	0.663224	0.125484	26.2777	0.807531	0.635983	1.34342	1.05803
	22	0.812505	0.819464	0.359299	0.811962	0.816571	0.800756	0.7034	0.707413	0.598186	-0.000346697	10.0781	4.92141	4.76212	8.4337	9.59919	9.32722	1.68607	1.9505	-0.800618	1.05905	0.562472	0.731064	8.86617	4.92141	1.89813	0.811306	0.812936	0.562472	0.808146	0.662243	0.0333731	0.0234798	0.0439586	0.662351	0.131876	27.2741	0.777665	0.564467	1.40293	1.01832
	23	0.789792	0.79222	0.327804	0.789324	0.784741	0.788477	0.672612	0.697143	0.580077	-0.022524	8.62555	4.34728	4.2079	7.05051	8.4585	8.72585	1.67684	1.9457	-0.542553	1.0419	0.522456	0.70776	7.44873	4.34728	1.87863	0.78855	0.780602	0.522456	0.784833	0.625978	0.0194226	0.00638298	0.049232	0.626131	0.147696	26.753	0.706686	0.540201	1.25765	0.961364
	24	0.793992	0.798287	0.328229	0.793357	0.790028	0.785907	0.671769	0.697619	0.580869	-0.00758929	8.9151	4.3107	4.16942	7.21246	8.64004	8.6128	1.73408	2.00432	-0.722373	1.01721	0.523571	0.711119	7.56862	4.3107	1.91693	0.792532	0.787161	0.523571	0.788891	0.623402	0.0180276	0.00856531	0.0497307	0.623867	0.149192	26.7053	0.728914	0.535141	1.33499	0.9801
	25	0.791266	0.796478	0.326619	0.790565	0.789286	0.787439	0.673975	0.693758	0.580203	-0.0218387	8.82696	4.39017	4.24429	7.22329	8.49653	8.67997	1.70556	1.93535	-0.417481	1.05657	0.52065	0.709877	7.54202	4.39017	1.927	0.789397	0.785361	0.52065	0.785642	0.628954	0.022293	0.00861141	0.0503549	0.628884	0.151065	26.5919	0.732224	0.53328	1.28641	0.936893
	26	0.833051	0.846274	0.364575	0.832364	0.848023	0.838509	0.729207	0.70085	0.607435	-0.00245784	12.0101	5.50465	5.36289	10.4044	10.9334	11.7017	1.7096	1.98621	-0.695865	1.05728	0.58377	0.749053	10.9334	5.50465	2.04261	0.832403	0.84363	0.58377	0.830579	0.692528	0.0610264	0.0484891	0.0423762	0.69265	0.127129	27.2972	0.746528	0.512731	1.36943	0.940552
	27	0.825895	0.837394	0.380554	0.825341	0.838561	0.833795	0.737504	0.698589	0.606151	-0.0130307	11.2996	5.63659	5.45206	9.85245	10.4417	11.3917	1.59859	1.85249	-0.651338	1.10782	0.5931	0.744142	10.3297	5.63659	1.88694	0.825201	0.832351	0.5931	0.822319	0.69864	0.048218	0.0347271	0.0387739	0.698812	0.116322	27.0923	0.809133	0.564289	1.38755	0.967677
	28	0.83101	0.838178	0.372159	0.830633	0.838184	0.827268	0.727359	0.71343	0.610325	0.00131981	11.3593	5.41459	5.2423	9.6743	10.7813	10.9328	1.67832	1.99115	-0.799971	1.08565	0.584028	0.746898	10.1102	5.41459	1.94341	0.830239	0.832947	0.584028	0.827618	0.688211	0.0457256	0.0348525	0.0416732	0.688201	0.125019	27.6184	0.782222	0.563333	1.44262	1.03893
	29	0.829016	0.835829	0.399963	0.828765	0.835043	0.831458	0.7437	0.66924	0.595733	-0.0143014	11.1824	5.92087	5.69839	9.80666	10.6463	11.2763	1.54916	1.79809	-0.53011	1.11864	0.607429	0.737333	10.1371	5.92087	1.79147	0.828271	0.830337	0.607429	0.824818	0.711019	0.0441787	0.0322097	0.0342482	0.711036	0.102745	25.9073	0.68312	0.58662	1.13025	0.970588
	30	0.800715	0.81603	0.371854	0.80024	0.817203	0.807614	0.710641	0.685562	0.592541	-0.0152128	9.87133	5.27268	5.14285	8.72048	9.02857	9.6457	1.55464	1.71233	-0.299001	1.03143	0.579543	0.726219	9.01619	5.27268	1.81148	0.80057	0.812174	0.579543	0.798754	0.681157	0.0479798	0.0364217	0.0401633	0.681164	0.12049	26.8003	0.832599	0.578194	1.31478	0.913043
	31	0.813364	0.82462	0.374963	0.813025	0.82177	0.806846	0.718441	0.692641	0.597252	0.00510471	10.4038	5.27647	5.10522	8.88557	9.70741	9.67115	1.6087	1.83976	-0.879404	1.07863	0.584481	0.732991	9.27472	5.27647	1.81425	0.813213	0.816771	0.584481	0.81021	0.681349	0.0402075	0.0301091	0.0387338	0.681597	0.116201	26.8106	0.716648	0.583909	1.22642	0.999256
	32	0.807233	0.814127	0.375349	0.806325	0.816662	0.799708	0.71743	0.663798	0.583255	-0.00765344	9.76004	5.32062	5.15507	8.70796	9.31108	9.27366	1.52621	1.75	-0.51886	1.06106	0.583105	0.719952	8.91866	5.32062	1.74375	0.806034	0.811271	0.583105	0.803258	0.683575	0.0383091	0.0280374	0.0364331	0.683656	0.109299	25.7941	0.884571	0.602286	1.42279	0.96875
	33	0.824542	0.833838	0.378975	0.823894	0.833333	0.818754	0.731414	0.669635	0.591452	-0.0109868	11.0365	5.50507	5.3287	9.46844	10.3403	10.3697	1.62679	1.87832	-0.62964	1.10746	0.587519	0.733872	9.79458	5.50507	1.89524	0.823638	0.825445	0.587519	0.820755	0.692547	0.0418768	0.0278771	0.0382411	0.692479	0.114723	25.9647	0.738663	0.602625	1.27105	1.03696
	34	0.820956	0.827549	0.39756	0.820312	0.827367	0.820904	0.735807	0.698296	0.604443	-0.00430856	10.5975	5.66186	5.43196	9.37353	10.0929	10.59	1.55217	1.78261	-0.700869	1.05394	0.602026	0.738478	9.57733	5.66186	1.77065	0.819704	0.820196	0.602026	0.815874	0.699784	0.0338295	0.0232558	0.0357552	0.699988	0.107266	26.9055	0.897793	0.590012	1.50977	0.992188
	35	0.815714	0.819455	0.375326	0.814852	0.815456	0.808944	0.713345	0.699359	0.597542	-0.000466281	10.0776	5.14054	4.9504	8.52735	9.77221	9.82098	1.62292	1.90101	-0.762529	1.10216	0.57691	0.730696	8.79499	5.14054	1.82536	0.814337	0.811054	0.57691	0.810642	0.674296	0.0334988	0.0225847	0.0404888	0.674254	0.121467	26.914	0.770457	0.596174	1.36023	1.05253
	36	0.819049	0.822103	0.387798	0.818721	0.819268	0.818034	0.72258	0.702083	0.602027	-0.00537985	10.2425	5.38068	5.1716	8.85348	10.0116	10.3712	1.56813	1.86066	-0.867445	1.04858	0.590621	0.734496	9.20417	5.38068	1.76878	0.818373	0.815574	0.590621	0.814558	0.686554	0.0374723	0.0273082	0.0372218	0.686676	0.111665	27.0369	0.902045	0.570485	1.57511	0.996154
	37	0.814485	0.8214	0.39687	0.814251	0.816743	0.802422	0.719305	0.698419	0.600328	0.0143365	10.1982	5.38114	5.18695	8.71887	9.7486	9.45506	1.57023	1.81162	-1.13318	1.08899	0.603516	0.733202	9.09262	5.38114	1.72632	0.813929	0.813225	0.603516	0.810507	0.686576	0.0415867	0.0304207	0.0352773	0.686846	0.105832	26.98	0.824115	0.637254	1.38734	1.07277
	38	0.808279	0.818918	0.391192	0.807919	0.816453	0.80469	0.71822	0.695278	0.598744	-0.00727077	10.0447	5.40184	5.23609	8.68548	9.40798	9.54086	1.54959	1.74163	-0.723208	1.10039	0.596104	0.731116	8.96984	5.40184	1.72802	0.80784	0.811628	0.596104	0.805083	0.68759	0.0427569	0.0322581	0.0367301	0.68778	0.11019	27.0349	0.764444	0.633333	1.22638	1.01604
	39	0.825568	0.830817	0.399857	0.825016	0.825334	0.82016	0.735964	0.682174	0.597832	0.00671397	10.8215	5.64265	5.42198	9.21453	10.4172	10.5212	1.58219	1.84615	-1.03185	1.08068	0.605765	0.736241	9.50879	5.64265	1.76484	0.824826	0.823075	0.605765	0.821171	0.698915	0.0307692	0.0211864	0.0342593	0.699166	0.102778	26.3068	0.852381	0.605952	1.46486	1.04136
	40	0.809129	0.816544	0.383611	0.808425	0.812249	0.79292	0.711434	0.682028	0.590061	0.00917933	9.90182	5.18358	5.00561	8.49409	9.42937	8.96056	1.59708	1.81909	-0.961645	1.04135	0.587862	0.725041	8.83235	5.18358	1.75574	0.808234	0.808138	0.587862	0.80495	0.676563	0.0340909	0.0229885	0.0370429	0.676638	0.111129	26.3508	0.871038	0.605464	1.47593	1.02593
	41	0.811065	0.819442	0.377233	0.810583	0.815353	0.802899	0.710426	0.690311	0.593139	0.00809424	10.0768	5.09768	4.93063	8.39721	9.55212	9.45596	1.62791	1.87382	-0.905741	1.09942	0.581816	0.72818	8.8924	5.09768	1.81625	0.810465	0.809978	0.581816	0.807348	0.672006	0.0362954	0.0246992	0.0397011	0.672047	0.119103	26.6708	0.855615	0.603209	1.47874	1.04251
	42	0.827561	0.832901	0.372498	0.827227	0.827413	0.81445	0.711929	0.738406	0.615999	0.0162817	10.969	5.08916	4.91419	9.01895	10.5533	10.1164	1.76368	2.07368	-1.18558	1.10566	0.58119	0.747509	9.53008	5.08916	1.92998	0.826889	0.824709	0.58119	0.823813	0.671547	0.0347305	0.0248034	0.0435674	0.671868	0.130702	28.4129	1.00102	0.594924	1.91085	1.13566
	43	0.8216	0.825885	0.373121	0.820898	0.822168	0.803666	0.711232	0.719743	0.606827	0.0119752	10.4866	5.09165	4.90654	8.69909	10.1414	9.52377	1.69574	1.99177	-1.05894	1.0824	0.578325	0.739009	9.14419	5.09165	1.86412	0.820489	0.817122	0.578325	0.817061	0.671682	0.036858	0.0238824	0.0417636	0.671753	0.125291	27.6692	0.902893	0.597107	1.67754	1.1094
	44	0.854928	0.860005	0.3417	0.85445	0.855932	0.849228	0.71351	0.670786	0.591044	0.015405	13.2863	4.98592	4.84476	10.2759	12.6954	12.6103	2.09664	2.54624	-1.13366	1.07644	0.560668	0.745176	11.0924	4.98592	2.42727	0.853965	0.85687	0.560668	0.851761	0.665883	0.0479502	0.0319961	0.0476992	0.666117	0.143098	25.8273	0.758229	0.448354	1.71282	1.01282
	45	0.839663	0.846837	0.371744	0.838998	0.847103	0.838612	0.732748	0.660837	0.590213	0.0102684	12.058	5.5309	5.36613	10.2636	11.3971	11.7346	1.72849	2.06062	-0.897057	1.04296	0.587861	0.738937	10.8347	5.5309	2.016	0.838672	0.842504	0.587861	0.836254	0.693764	0.0516224	0.038864	0.0389413	0.693913	0.116824	25.6356	0.891492	0.538841	1.66975	1.00924
	46	0.830028	0.847752	0.362646	0.829903	0.853358	0.844314	0.729687	0.675201	0.595802	-0.00772648	12.1365	5.43899	5.3231	10.6524	10.7372	12.1209	1.75532	1.97412	-0.596693	1.13366	0.581868	0.742782	11.1301	5.43899	2.10818	0.829602	0.847748	0.581868	0.828153	0.689392	0.0530846	0.0406977	0.0426765	0.689745	0.128029	26.3925	0.933254	0.545888	1.68387	0.984946
	47	0.812097	0.823841	0.370675	0.811328	0.827281	0.825349	0.722775	0.683854	0.593422	-0.0187106	10.3534	5.28658	5.13812	9.19186	9.55856	10.76	1.593	1.80808	-0.468259	1.12179	0.577302	0.730414	9.44409	5.28658	1.87555	0.81058	0.820551	0.577302	0.808121	0.681862	0.0378395	0.026087	0.0405831	0.681981	0.121749	26.6017	0.900559	0.586592	1.50093	0.977654
	48	0.812284	0.828366	0.356715	0.811868	0.832329	0.822881	0.707421	0.715567	0.604497	-0.00531735	10.6527	5.00854	4.89181	9.17741	9.62114	10.5466	1.71335	1.92095	-0.628936	1.10303	0.5655	0.7389	9.65932	5.00854	1.99398	0.811696	0.827084	0.5655	0.809768	0.66714	0.0497573	0.0339297	0.046459	0.667177	0.139377	27.847	0.91451	0.561728	1.61033	0.98913
	49	0.817742	0.820254	0.356128	0.817276	0.816876	0.805988	0.703947	0.692296	0.591912	0.00184507	10.1268	4.92145	4.76547	8.50435	9.91498	9.61193	1.69231	2.01464	-0.801466	1.10693	0.562005	0.727856	8.97606	4.92145	1.93089	0.816766	0.815993	0.562005	0.813927	0.662245	0.0376671	0.0228254	0.0433224	0.662458	0.129967	26.7069	0.82866	0.580478	1.5229	1.06679
	50	0.84054	0.852867	0.365884	0.839904	0.854916	0.846222	0.73443	0.692093	0.604841	0.0136987	12.5931	5.50112	5.34377	10.7775	11.4483	12.3641	1.78919	2.08108	-0.900105	1.09391	0.585478	0.750554	11.2276	5.50112	2.09867	0.839335	0.849995	0.585478	0.837038	0.692361	0.0542857	0.0405797	0.0422642	0.69253	0.126793	26.8451	0.90673	0.508855	1.75342	0.984018
	51	0.803156	0.814153	0.327583	0.803825	0.816173	0.798897	0.675944	0.687714	0.583314	0.0146069	9.76153	4.53096	4.43927	8.26571	9.18393	9.13262	1.7631	2.02693	-0.773288	0.994175	0.5391	0.719999	8.97158	4.53096	2.02123	0.803612	0.814278	0.5391	0.802168	0.638399	0.0426864	0.0349971	0.0482581	0.63806	0.144774	26.7128	0.124556	0.498223	0.234004	0.936015
	52	0.819055	0.833101	0.363462	0.819389	0.834609	0.815373	0.707604	0.702675	0.601716	0.0201437	10.9833	5.15224	5.0223	9.31069	10.0447	10.0897	1.75281	1.94958	-0.758163	1.07543	0.574736	0.739564	10.1298	5.15224	1.9977	0.818918	0.832504	0.574736	0.817059	0.674915	0.0480117	0.0365929	0.0437804	0.674709	0.131341	27.3229	0.116379	0.537716	0.210526	0.97271
	53	0.82329	0.835672	0.361772	0.823142	0.834361	0.809198	0.713089	0.67271	0.590319	0.0067012	11.1708	5.24629	5.09404	9.4277	10.2691	9.75324	1.77317	1.9574	-0.521294	1.07328	0.571567	0.734022	10.1552	5.24629	2.06173	0.822523	0.831175	0.571567	0.820117	0.67981	0.0389997	0.0295137	0.0428732	0.679588	0.12862	26.0746	0.323024	0.546392	0.591195	1
	54	0.827924	0.840096	0.374693	0.827954	0.845134	0.821042	0.726453	0.669753	0.592728	0.023458	11.5075	5.5114	5.35119	10.055	10.6018	10.4686	1.69347	1.92361	-0.819776	1.04984	0.58955	0.737475	10.9639	5.5114	2.01034	0.827613	0.841784	0.58955	0.825267	0.692847	0.0466761	0.0392017	0.0385423	0.692759	0.115627	26.025	0.111191	0.545763	0.203974	1.00117
	55	0.818273	0.827354	0.409294	0.818746	0.83086	0.805392	0.732339	0.700896	0.607233	0.0203261	10.5844	5.83146	5.60581	9.4203	10.0239	9.63892	1.53118	1.71894	-0.746117	1.10121	0.614332	0.739948	10.0649	5.83146	1.73362	0.818577	0.825608	0.614332	0.81512	0.707237	0.0365359	0.0345763	0.0334856	0.707004	0.100457	27.1138	0.203791	0.64455	0.341948	1.08151
	56	0.787126	0.796403	0.373396	0.787219	0.795403	0.780145	0.695202	0.658904	0.573017	-0.000678661	8.82332	4.92052	4.73818	7.64325	8.36311	8.39531	1.5389	1.69964	-0.603672	1.07875	0.56907	0.705715	8.14342	4.92052	1.72587	0.786396	0.790108	0.56907	0.782382	0.662192	0.0264106	0.0187538	0.0373013	0.661913	0.111904	25.3755	0.372487	0.62328	0.60274	1.00856
	57	0.800925	0.806455	0.383861	0.801283	0.806578	0.78426	0.711206	0.673477	0.585449	-0.00453466	9.33352	5.26559	5.08667	8.11042	9.03243	8.55081	1.51961	1.71537	-0.512127	1.09453	0.586399	0.717619	8.70218	5.26559	1.71089	0.800647	0.801738	0.586399	0.797358	0.680796	0.02577	0.0202276	0.0358722	0.680718	0.107617	26.1061	0.168142	0.651549	0.268078	1.0388
	58	0.797193	0.806394	0.375738	0.797104	0.804213	0.781201	0.697762	0.662479	0.577804	-0.00227689	9.33025	5.02943	4.84741	7.88314	8.81585	8.4319	1.5996	1.75285	-0.504751	1.09542	0.570387	0.713166	8.40061	5.02943	1.7943	0.796248	0.798403	0.570387	0.792634	0.668294	0.0263319	0.0221402	0.0388626	0.667972	0.116588	25.5339	0.287419	0.62256	0.47491	1.02867
	59	0.785448	0.789564	0.347028	0.785692	0.787212	0.765788	0.681963	0.663217	0.570334	-0.012715	8.5041	4.68023	4.51201	7.25223	8.27792	7.80637	1.58652	1.7687	-0.402938	1.09683	0.541679	0.700951	7.70421	4.68023	1.77264	0.784435	0.781866	0.541679	0.780276	0.647902	0.022995	0.0102273	0.0414413	0.647474	0.124324	25.5059	0.220541	0.634428	0.366342	1.05385
	60	0.79894	0.806955	0.349069	0.799114	0.80142	0.781233	0.686171	0.691178	0.585571	0.00696939	9.36028	4.68017	4.53355	7.75112	8.90917	8.40207	1.6999	1.9036	-0.633746	1.08288	0.549409	0.717926	8.30279	4.68017	1.89484	0.798167	0.79686	0.549409	0.795076	0.647898	0.0237288	0.015551	0.0453284	0.647836	0.135985	26.6342	0.266595	0.591231	0.472125	1.04704
	61	0.80664	0.821892	0.372983	0.807532	0.826984	0.804035	0.718297	0.653538	0.582143	-0.00301724	10.2291	5.50609	5.35718	9.17363	9.37577	9.45494	1.5489	1.7028	-0.358755	1.05996	0.585856	0.722857	9.80699	5.50609	1.81532	0.807243	0.822148	0.585856	0.804982	0.692596	0.0448585	0.0402219	0.0361892	0.692461	0.108568	25.5311	0.201205	0.596386	0.325536	0.964912
	62	0.813409	0.824236	0.413909	0.813713	0.827959	0.803692	0.741807	0.672775	0.595846	0.00978065	10.3789	5.98943	5.78404	9.44693	9.72794	9.5128	1.47626	1.62418	-0.610049	1.06129	0.622329	0.732001	9.97216	5.98943	1.6792	0.813571	0.822617	0.622329	0.810525	0.713854	0.0307362	0.021645	0.0304191	0.713736	0.0912572	26.2101	0.338003	0.67343	0.524366	1.04474
	63	0.805194	0.821573	0.416096	0.806068	0.826291	0.799817	0.735981	0.671596	0.594414	0.00822109	10.2091	5.94255	5.76015	9.36424	9.29705	9.28307	1.45182	1.56449	-0.658989	1.04829	0.624649	0.72992	9.99503	5.94255	1.63169	0.80577	0.822171	0.624649	0.803312	0.711921	0.0443975	0.0343343	0.0299938	0.711873	0.0899814	26.2669	0.436253	0.674653	0.664137	1.02707
	64	0.817509	0.832008	0.404209	0.818502	0.836871	0.806051	0.737638	0.680724	0.600122	0.016702	10.9053	5.92043	5.7495	9.87389	10.0329	9.60437	1.54233	1.69463	-0.717436	1.10169	0.620134	0.738128	10.7093	5.92043	1.76566	0.818724	0.832147	0.620134	0.816711	0.711001	0.0419332	0.0321059	0.0329047	0.710908	0.0987142	26.6181	0.339153	0.646005	0.553753	1.05477
	65	0.817577	0.823883	0.400132	0.818279	0.823906	0.796073	0.723861	0.71926	0.611435	0.0281234	10.3561	5.5377	5.34077	9.1012	9.98548	9.13727	1.57113	1.80318	-1.06654	1.11472	0.606361	0.740567	9.64049	5.5377	1.73739	0.817942	0.820371	0.606361	0.814916	0.694082	0.0393702	0.0292994	0.0351383	0.69417	0.105415	27.8425	0.450075	0.642778	0.783528	1.119
	66	0.817464	0.825978	0.420512	0.81782	0.824924	0.804133	0.737643	0.665441	0.592681	0.00337813	10.4928	5.96546	5.71596	9.38302	9.93823	9.58913	1.51562	1.66596	-0.66078	1.07415	0.62152	0.730981	9.83428	5.96546	1.69074	0.817155	0.819069	0.62152	0.8132	0.712869	0.0320741	0.0251256	0.0305665	0.712824	0.0916996	25.697	0.252538	0.680203	0.403651	1.08722
	67	0.806804	0.814519	0.395925	0.806873	0.814221	0.796343	0.719266	0.661458	0.584151	0.00345033	9.78276	5.48986	5.27152	8.52386	9.29557	9.16721	1.54717	1.69323	-0.430416	1.10976	0.59344	0.720659	9.04337	5.48986	1.73713	0.805742	0.806118	0.59344	0.801802	0.691827	0.0302234	0.0205707	0.034649	0.691889	0.103947	25.5147	0.287059	0.642353	0.464762	1.04
	68	0.792819	0.801399	0.362908	0.793373	0.799531	0.772187	0.690242	0.684452	0.583265	0.0171937	9.07044	4.79503	4.6312	7.75086	8.6589	8.03321	1.60837	1.80581	-0.914661	1.12587	0.563647	0.713966	8.28308	4.79503	1.74379	0.792937	0.795793	0.563647	0.789567	0.654877	0.0259067	0.018647	0.0395574	0.654628	0.118672	26.3682	0.328309	0.647236	0.566147	1.11612
	69	0.786605	0.797039	0.378882	0.787457	0.793841	0.769999	0.695633	0.670328	0.579256	0.00620408	8.85412	5.01141	4.83515	7.6527	8.38482	7.97609	1.52985	1.67314	-0.62602	1.08233	0.57631	0.709607	8.17299	5.01141	1.68045	0.78689	0.789716	0.57631	0.783252	0.667299	0.0249703	0.0203106	0.0364355	0.667328	0.109307	25.9013	0.309398	0.666315	0.497453	1.07131
	70	0.814812	0.820496	0.389721	0.815453	0.818559	0.788809	0.718203	0.663784	0.585273	0.0197418	10.1418	5.39804	5.20249	8.63392	9.7905	8.78879	1.6007	1.81371	-0.907802	1.06004	0.594168	0.724085	9.31896	5.39804	1.76889	0.814652	0.81721	0.594168	0.811446	0.687404	0.0279255	0.0216872	0.0346438	0.687626	0.103931	25.6477	0.40676	0.658508	0.693837	1.12326
	71	0.80033	0.812568	0.357303	0.800444	0.813001	0.796435	0.696257	0.712632	0.599429	-0.00715243	9.67054	4.95013	4.8184	8.29824	8.99711	9.06526	1.65686	1.81755	-0.358192	1.12094	0.559691	0.728416	8.98356	4.95013	1.90873	0.799942	0.811688	0.559691	0.797585	0.663873	0.0309633	0.0236857	0.045564	0.663929	0.136692	27.6897	0.205755	0.623286	0.349829	1.05973
	72	0.80094	0.812492	0.354957	0.801512	0.812695	0.784176	0.69147	0.718277	0.600425	-0.000934474	9.6662	4.8494	4.70625	8.12702	9.03119	8.51272	1.69141	1.86233	-0.521364	1.07487	0.556389	0.728928	8.86934	4.8494	1.91502	0.800622	0.808018	0.556389	0.798112	0.658084	0.029148	0.0231246	0.0462449	0.657946	0.138735	27.7803	0.212629	0.590853	0.371575	1.03253
	73	0.783942	0.792527	0.322068	0.784448	0.7856	0.767603	0.653819	0.706304	0.581254	-0.00465949	8.63982	4.19038	4.06579	6.96824	8.24106	7.83411	1.7509	1.96666	-0.618986	1.01997	0.516449	0.708567	7.52109	4.19038	1.94567	0.783575	0.782082	0.516449	0.780222	0.614672	0.0233359	0.0180957	0.0523959	0.614765	0.157188	27.0881	0.176446	0.532813	0.320189	0.966877
	74	0.77417	0.784262	0.322411	0.773924	0.777703	0.762209	0.645144	0.699538	0.575575	-0.00502492	8.27052	4.12114	3.99707	6.7776	7.81329	7.62733	1.71429	1.89591	-0.528274	1.04502	0.511206	0.701391	7.3027	4.12114	1.90022	0.77307	0.773571	0.511206	0.769739	0.609462	0.0265759	0.0234115	0.0524487	0.609278	0.157346	26.817	0.407382	0.55747	0.71668	0.980719
	75	0.782134	0.787953	0.31105	0.782652	0.780086	0.763706	0.64526	0.715455	0.582814	-0.0205624	8.43186	4.12011	3.98644	6.72078	8.16506	7.68762	1.76232	1.98176	-0.30647	1.00818	0.499255	0.707201	7.24573	4.12011	1.99547	0.78178	0.776951	0.499255	0.777802	0.609383	0.0242708	0.0180315	0.0569577	0.609049	0.170873	27.341	0.254465	0.518924	0.458374	0.93475
	76	0.838886	0.854851	0.31567	0.839794	0.856661	0.83865	0.707262	0.740426	0.62101	-0.0144769	12.779	5.07187	4.97063	10.2372	11.4622	11.6441	2.06789	2.25995	-0.0107497	1.06549	0.535093	0.760928	11.3558	5.07187	2.55703	0.839514	0.858213	0.535093	0.838232	0.670612	0.0359099	0.0294118	0.0581079	0.670344	0.174324	28.81	0.0974093	0.438342	0.198312	0.892405
	77	0.81834	0.825901	0.357866	0.818456	0.823692	0.805881	0.713358	0.747105	0.620278	-0.0148621	10.4877	5.25457	5.07864	8.88069	9.97961	9.62595	1.68432	1.89922	-0.267123	1.12665	0.564176	0.746337	9.60724	5.25457	1.97723	0.817844	0.819746	0.564176	0.814701	0.680234	0.0321826	0.0232749	0.0466571	0.680102	0.139971	28.8724	0.24898	0.608163	0.444444	1.08561
	78	0.821309	0.837507	0.344492	0.821933	0.839838	0.82193	0.710686	0.772602	0.632233	-0.024229	11.3082	5.18391	5.07529	9.52607	10.2061	10.4625	1.79698	1.9688	-0.0672734	1.0541	0.556777	0.758538	10.4297	5.18391	2.16202	0.821525	0.837606	0.556777	0.820328	0.67658	0.039261	0.0325581	0.0540807	0.676522	0.162242	30.166	0.38411	0.515845	0.685422	0.920495
	79	0.796275	0.806913	0.35033	0.796653	0.804706	0.782282	0.685957	0.729185	0.60348	-0.00212754	9.35805	4.82145	4.68632	7.87356	8.8191	8.42736	1.6537	1.82914	-0.440916	1.10369	0.554283	0.727823	8.57953	4.82145	1.87955	0.796315	0.802747	0.554283	0.793963	0.656443	0.0351162	0.0277627	0.0466792	0.656478	0.140038	28.2627	0.527623	0.599181	0.914336	1.03834
	80	0.808362	0.816296	0.352847	0.809358	0.813143	0.789483	0.694391	0.746814	0.614193	-0.00799575	9.88708	4.93656	4.7829	8.27408	9.45088	8.78156	1.69038	1.91447	-0.418228	1.05026	0.555788	0.738256	8.89495	4.93656	1.94163	0.808629	0.810294	0.555788	0.806035	0.663105	0.0351262	0.0292656	0.048253	0.663084	0.144759	28.8533	0.492573	0.58187	0.881443	1.04124
	81	0.793891	0.807381	0.33145	0.794546	0.807165	0.790818	0.679572	0.737091	0.604562	-0.0262983	9.38319	4.66465	4.54754	7.88006	8.72104	8.77948	1.70926	1.8696	-0.204047	1.0816	0.532985	0.728637	8.53018	4.66465	1.99378	0.794261	0.805545	0.532985	0.792142	0.646933	0.0309711	0.0248283	0.052508	0.646797	0.157524	28.5832	0.217722	0.573538	0.378397	0.9968
	82	0.807733	0.819931	0.336346	0.808004	0.819274	0.798186	0.694062	0.721682	0.603645	-0.0278465	10.1068	4.87417	4.7373	8.21438	9.37667	9.16124	1.76434	1.92375	-0.127529	1.05939	0.539193	0.734344	9.09987	4.87417	2.08234	0.80726	0.815209	0.539193	0.804654	0.659526	0.027668	0.0199203	0.0512259	0.659202	0.153678	27.9294	0.19765	0.546501	0.352113	0.973592
	83	0.801506	0.808731	0.369484	0.802085	0.804925	0.790973	0.704512	0.725865	0.606279	-0.0150373	9.45648	5.10807	4.91698	8.1339	9.05978	8.87665	1.59824	1.77362	-0.344759	1.05634	0.567754	0.730233	8.60586	5.10807	1.81509	0.801188	0.80053	0.567754	0.797357	0.672565	0.0205245	0.0154728	0.0428222	0.672683	0.128466	27.9597	0.444221	0.603015	0.750424	1.01868
	84	0.796404	0.804808	0.366736	0.796893	0.802375	0.786062	0.697885	0.736639	0.608332	-0.0083388	9.24632	4.98078	4.79065	7.9746	8.81338	8.66693	1.58893	1.76948	-0.505918	1.10599	0.563021	0.729333	8.47998	4.98078	1.80483	0.796197	0.798369	0.563021	0.792091	0.665596	0.0277752	0.0193691	0.0431863	0.665503	0.129559	28.3186	0.419266	0.606679	0.70915	1.02614
	85	0.809153	0.818452	0.378569	0.809409	0.814541	0.791803	0.709761	0.717357	0.605607	0.0113515	10.0164	5.19097	4.98966	8.4782	9.46415	8.93766	1.63783	1.82319	-0.758154	1.03333	0.580235	0.734703	9.151	5.19097	1.82077	0.808871	0.810103	0.580235	0.804883	0.676949	0.0286396	0.0216346	0.0404227	0.676724	0.121268	27.5765	0.376434	0.581856	0.656364	1.01455
	86	0.804177	0.811342	0.376372	0.804759	0.805932	0.778916	0.70729	0.715163	0.604131	0.00492194	9.60117	5.25802	5.06372	8.1911	9.2136	8.34866	1.58891	1.75229	-0.542658	1.07193	0.581737	0.730383	8.68756	5.25802	1.74605	0.804183	0.803463	0.581737	0.800512	0.68041	0.0257913	0.0188902	0.0390368	0.680169	0.11711	27.6051	0.458639	0.639791	0.757785	1.05709
	87	0.783748	0.794022	0.367059	0.784442	0.791896	0.773686	0.686386	0.710661	0.593812	-0.00576544	8.7098	4.85997	4.69958	7.5676	8.26498	8.09606	1.54514	1.70062	-0.434157	1.06992	0.563125	0.716181	7.99287	4.85997	1.73333	0.784133	0.786751	0.563125	0.780897	0.658701	0.0305011	0.0244532	0.0417163	0.65858	0.125149	27.4768	0.41171	0.637424	0.664062	1.02812
	88	0.797577	0.805316	0.377365	0.798336	0.802427	0.773852	0.699643	0.721861	0.603133	0.00264693	9.27307	5.04449	4.86091	7.96624	8.89743	8.13675	1.56227	1.76379	-0.663735	1.06229	0.576557	0.726836	8.49377	5.04449	1.74583	0.797927	0.799367	0.576557	0.794405	0.66912	0.0325257	0.0245855	0.0402275	0.668904	0.120682	27.8277	0.358677	0.628682	0.593081	1.03954
	89	0.787763	0.80408	0.33801	0.788913	0.801395	0.775304	0.673112	0.730273	0.599754	-0.000417126	9.20825	4.57536	4.47323	7.71856	8.47719	8.08258	1.71193	1.85279	-0.557524	1.11644	0.542648	0.724403	8.30877	4.57536	1.92127	0.788967	0.800715	0.542648	0.787011	0.641279	0.0331606	0.0240586	0.0495309	0.641128	0.148593	28.3763	0.379267	0.594428	0.654088	1.02516
	90	0.799443	0.806828	0.307211	0.800242	0.80031	0.779023	0.656706	0.73803	0.597576	-0.0131341	9.35347	4.21655	4.1236	7.27038	8.99414	8.23945	1.88739	2.13306	-0.450144	1.08072	0.508652	0.72458	7.92924	4.21655	2.15255	0.799883	0.802511	0.508652	0.798197	0.616605	0.0211519	0.0132175	0.0592031	0.616723	0.177609	28.4821	0.228875	0.545386	0.431782	1.02889
	91	0.811305	0.817017	0.316657	0.811697	0.811144	0.790169	0.671968	0.772956	0.61713	-0.0142189	9.92999	4.41533	4.29493	7.74564	9.58125	8.7667	1.90996	2.17	-0.461789	1.12421	0.518217	0.740171	8.52542	4.41533	2.17499	0.810986	0.811718	0.518217	0.80862	0.630678	0.0197769	0.012251	0.0597257	0.630787	0.179177	29.7286	0.36202	0.560492	0.713087	1.10403
	92	0.808777	0.818207	0.341782	0.809481	0.811887	0.790082	0.687863	0.762645	0.617666	0.00290728	10.0015	4.69849	4.55158	8.0546	9.47126	8.7997	1.81853	2.01581	-0.549628	1.08492	0.544677	0.741059	8.73656	4.69849	2.03851	0.809001	0.809293	0.544677	0.806057	0.64903	0.0212545	0.00998424	0.052792	0.648604	0.158376	29.3433	0.365111	0.567724	0.689365	1.07192
	93	0.815008	0.823803	0.338665	0.815241	0.820954	0.793018	0.685285	0.716452	0.599788	0.0238788	10.3509	4.6992	4.55593	8.46449	9.80911	8.92625	1.82441	2.0874	-0.883106	1.06332	0.547869	0.734049	9.29595	4.6992	2.06798	0.814971	0.818059	0.547869	0.81194	0.649073	0.0389171	0.0307167	0.0484485	0.648861	0.145345	27.5638	0.204148	0.537591	0.404624	1.06551
	94	0.825764	0.830661	0.369357	0.825574	0.829907	0.806482	0.716128	0.697598	0.600844	0.0181505	10.8106	5.30354	5.11716	9.23523	10.4338	9.65898	1.67946	1.96732	-0.690509	1.08519	0.577033	0.73791	9.95655	5.30354	1.94508	0.82508	0.826114	0.577033	0.821836	0.682718	0.044316	0.0343933	0.0412524	0.682596	0.123757	26.9068	0.495017	0.59247	0.919753	1.10082
	95	0.829542	0.839443	0.362937	0.829873	0.839371	0.814886	0.722661	0.703193	0.605731	0.0162286	11.4566	5.37471	5.19367	9.81396	10.6894	10.139	1.75598	1.98884	-0.707636	1.14004	0.575687	0.744866	10.5701	5.37471	2.0393	0.828905	0.836129	0.575687	0.825914	0.68626	0.0354796	0.028458	0.0425425	0.68641	0.127628	27.1494	0.159371	0.584736	0.304721	1.11803
	96	0.805021	0.820558	0.350809	0.805675	0.826834	0.806576	0.708207	0.699091	0.598931	-0.0302768	10.1457	5.24852	5.11474	9.01671	9.25503	9.58932	1.61506	1.76336	0.150152	1.10341	0.558645	0.73201	9.71871	5.24852	1.98097	0.804974	0.822249	0.558645	0.802797	0.679924	0.0457355	0.0377066	0.0457674	0.679857	0.137302	27.2721	0.275974	0.58514	0.455357	0.965481
	97	0.812561	0.820093	0.353944	0.812413	0.818782	0.789565	0.696825	0.736374	0.610807	0.00552019	10.1168	4.94935	4.77735	8.46812	9.61581	8.78733	1.72037	1.94284	-0.591018	1.04522	0.557091	0.738347	9.11245	4.94935	1.94737	0.811602	0.813964	0.557091	0.808113	0.663829	0.035685	0.0285923	0.0469016	0.663496	0.140705	28.3272	0.432356	0.58922	0.796029	1.08484
	98	0.821614	0.824688	0.347955	0.821238	0.823072	0.797964	0.691015	0.725443	0.605159	0.0178068	10.4082	4.80133	4.63577	8.48711	10.1502	9.20241	1.81568	2.11403	-0.719827	1.15504	0.551138	0.737498	9.21708	4.80133	2.05832	0.82063	0.819691	0.551138	0.817434	0.655252	0.0327314	0.0272418	0.0487953	0.655165	0.146386	27.8324	0.262903	0.582492	0.511407	1.13308
	99	0.847483	0.855265	0.334519	0.847398	0.852551	0.834769	0.707749	0.69771	0.601547	0.0128507	12.8183	4.96104	4.80183	9.62603	12.0234	11.4773	2.13128	2.42356	-0.604714	0.989717	0.546437	0.749648	10.823	4.96104	2.51516	0.84643	0.848898	0.546437	0.84377	0.664488	0.0311111	0.0199101	0.0522005	0.664238	0.156602	26.7702	0.263784	0.416216	0.576832	0.910165
	100	0.810082	0.829105	0.285414	0.810212	0.827235	0.827926	0.653131	0.783285	0.619469	-0.0420263	10.7031	4.16527	4.10955	7.99014	9.50723	10.7808	2.13636	2.2825	0.0387063	1.06992	0.487056	0.747513	9.0042	4.16527	2.6259	0.809655	0.828647	0.487056	0.808705	0.612799	0.0378792	0.0268529	0.0754092	0.612929	0.226228	30.3553	0.323896	0.412009	0.630163	0.801593
class 1	1	0.790789	0.806339	0.279865	0.791183	0.810538	0.799429	0.645964	0.712431	0.585191	-0.0205423	9.32735	4.11285	4.0723	8.02624	8.60207	9.07721	1.82745	2.09151	-0.293228	1.13485	0.490523	0.717416	8.68056	4.11285	2.19777	0.791712	0.808063	0.490523	0.791434	0.608829	0.0557603	0.0462213	0.0612125	0.608718	0.183638	27.7867	0.432567	0.472936	0.802748	0.877664
	2	0.790424	0.802364	0.342731	0.790192	0.800321	0.781498	0.679912	0.702109	0.58872	-0.00538611	9.11961	4.64117	4.53155	7.98495	8.53715	8.36085	1.64098	1.83944	-0.596393	1.05725	0.5471	0.717502	8.40837	4.64117	1.84962	0.790294	0.796361	0.5471	0.788067	0.645464	0.0348259	0.03	0.0458633	0.645607	0.13759	27.2836	0.483094	0.565363	0.822476	0.962541
	3	0.773975	0.783986	0.360229	0.773468	0.782352	0.760554	0.678785	0.683285	0.577751	-0.0188607	8.25865	4.67397	4.52608	7.46587	7.81496	7.57775	1.51389	1.67202	-0.51411	1.0624	0.553533	0.702466	7.73724	4.67397	1.67632	0.773113	0.77622	0.553533	0.769323	0.647513	0.0332063	0.0241758	0.0403684	0.647511	0.121105	26.4259	0.607555	0.624257	0.95263	0.97882
	4	0.786977	0.797313	0.340627	0.786196	0.797384	0.783073	0.677149	0.709412	0.590566	-0.0339654	8.86743	4.62632	4.49662	7.70572	8.30015	8.44677	1.6241	1.79412	-0.205732	1.04021	0.535886	0.716056	8.02979	4.62632	1.87899	0.78495	0.790735	0.535886	0.781795	0.644528	0.0403826	0.0305958	0.048928	0.644599	0.146784	27.4553	0.50483	0.558315	0.828968	0.916795
	5	0.800191	0.807622	0.332712	0.799533	0.805416	0.789388	0.677741	0.700095	0.588072	-0.00854346	9.39619	4.58516	4.44674	8.12754	8.94041	8.75513	1.7098	1.94986	-0.584027	1.12618	0.534931	0.719668	8.49656	4.58516	1.93898	0.798801	0.801527	0.534931	0.795485	0.641908	0.0364641	0.0305725	0.0481226	0.642536	0.144368	26.9648	0.679346	0.543477	1.2305	0.984402
	6	0.787641	0.794666	0.288267	0.786278	0.792003	0.782273	0.650005	0.688293	0.571715	-0.0432993	8.74024	4.05007	3.92595	7.22642	8.26431	8.40462	1.81785	2.04054	-0.000390936	1.08637	0.473905	0.704146	7.61401	4.05007	2.18842	0.784118	0.788646	0.473905	0.780117	0.603966	0.0269772	0.0177009	0.0615337	0.604243	0.184601	26.2864	0.400251	0.493555	0.722835	0.891339
	7	0.785327	0.79268	0.35192	0.784595	0.79493	0.781768	0.690581	0.67035	0.57582	-0.0233501	8.64693	4.81167	4.65122	7.87403	8.22587	8.42689	1.52834	1.70957	-0.287311	1.06145	0.547942	0.705573	8.18317	4.81167	1.76384	0.783218	0.788354	0.547942	0.77926	0.655865	0.0295995	0.0239346	0.041209	0.655926	0.123627	25.8949	0.472024	0.579858	0.754504	0.926869
	8	0.752759	0.764676	0.332558	0.752043	0.765083	0.749926	0.658608	0.674477	0.564841	-0.0404796	7.49891	4.3208	4.18898	6.83637	7.02818	7.19487	1.47664	1.62659	-0.22869	1.08805	0.519671	0.685893	7.04876	4.3208	1.69505	0.750877	0.759491	0.519671	0.747031	0.624117	0.0322899	0.0261941	0.0447801	0.624126	0.13434	26.0414	0.588756	0.614783	0.899863	0.939643
	9	0.767234	0.784801	0.340036	0.767397	0.786935	0.772632	0.671048	0.683073	0.576194	-0.0277459	8.29372	4.56509	4.46887	7.51512	7.61133	7.95915	1.52069	1.66729	-0.365607	1.01358	0.540444	0.701998	7.84724	4.56509	1.74938	0.767748	0.783373	0.540444	0.765922	0.640617	0.0418251	0.0360656	0.0439108	0.640591	0.131732	26.6687	0.372962	0.56656	0.573723	0.871533
	10	0.760338	0.771349	0.353411	0.760118	0.775588	0.763998	0.680066	0.64428	0.559729	-0.0284267	7.74695	4.74544	4.61659	7.34899	7.33281	7.68545	1.39867	1.54523	-0.155236	1.0895	0.550524	0.686246	7.54639	4.74544	1.61603	0.759985	0.770193	0.550524	0.75688	0.651898	0.0371641	0.0288351	0.0367837	0.652098	0.110351	25.1333	0.520978	0.644099	0.749634	0.926794
	11	0.78872	0.800355	0.337575	0.78825	0.800018	0.784614	0.67804	0.666108	0.572636	-0.0165353	9.01777	4.6127	4.48703	7.85726	8.40891	8.50779	1.63601	1.82299	-0.395817	1.07707	0.536821	0.707331	8.21405	4.6127	1.88802	0.787436	0.793899	0.536821	0.784274	0.643665	0.0401837	0.0324586	0.0454041	0.643928	0.136212	25.7813	0.485485	0.55956	0.817875	0.942664
	12	0.807851	0.814448	0.309441	0.806685	0.806936	0.791833	0.660419	0.725618	0.593703	-0.0145552	9.77866	4.19414	4.07381	7.81773	9.28878	8.84714	1.93103	2.21471	-0.477492	1.14653	0.503426	0.726125	8.25493	4.19414	2.2102	0.805614	0.804956	0.503426	0.802567	0.61495	0.0345403	0.0235897	0.0602041	0.615101	0.180612	27.7631	0.594206	0.503727	1.16952	0.991438
	13	0.782813	0.795009	0.319688	0.782512	0.793866	0.781667	0.662228	0.686634	0.575985	-0.0147599	8.75654	4.33205	4.2322	7.62657	8.17885	8.34643	1.67472	1.88799	-0.44492	1.07451	0.519689	0.706773	7.98478	4.33205	1.91736	0.782108	0.791918	0.519689	0.779689	0.62491	0.0399574	0.0327429	0.0504498	0.625097	0.151349	26.5845	0.557252	0.503917	0.966507	0.874003
	14	0.806924	0.816447	0.35308	0.80663	0.816916	0.802727	0.701348	0.670347	0.583023	-0.0193955	9.89606	5.02316	4.88629	8.79208	9.30339	9.38294	1.63889	1.8521	-0.302285	1.07375	0.557506	0.720889	9.15279	5.02316	1.91667	0.805889	0.812154	0.557506	0.803307	0.667949	0.0406504	0.0326947	0.0431609	0.668136	0.129483	26.0389	0.479393	0.536876	0.806569	0.903285
	15	0.766507	0.778136	0.357013	0.765562	0.780567	0.765417	0.682423	0.642193	0.559736	-0.0316615	8.01454	4.72314	4.58192	7.45806	7.50464	7.74337	1.44774	1.58891	-0.160588	1.09406	0.547849	0.689448	7.639	4.72314	1.67657	0.764834	0.774191	0.547849	0.761318	0.650542	0.0354034	0.0269321	0.0386796	0.650636	0.116039	24.9327	0.646817	0.62566	0.957447	0.926129
	16	0.785815	0.795916	0.367901	0.785398	0.796986	0.781355	0.690666	0.665114	0.575231	-0.0132599	8.79991	4.89088	4.74053	8.08286	8.28081	8.41344	1.50469	1.69311	-0.489502	1.08113	0.564329	0.706768	8.331	4.89088	1.71857	0.784502	0.790828	0.564329	0.781415	0.660492	0.0446694	0.0372149	0.0388004	0.660746	0.116401	25.783	0.514077	0.597497	0.805153	0.935806
	17	0.740022	0.741519	0.29769	0.735941	0.745095	0.738054	0.653876	0.558504	0.506753	-0.0988791	6.7375	4.12031	3.92597	6.20232	6.41443	6.89496	1.4397	1.55678	0.927126	1	0.457864	0.640675	6.20877	4.12031	1.80468	0.730256	0.729907	0.457864	0.722139	0.609399	0.0130608	0.00742433	0.0471769	0.609744	0.141531	21.1616	0.56535	0.574468	0.801724	0.814655
	18	0.780838	0.789733	0.280189	0.779095	0.788259	0.788344	0.650531	0.651013	0.555407	-0.0666443	8.51172	4.06984	3.96229	7.23265	7.97495	8.65226	1.75577	1.95952	0.4483	1.12473	0.463888	0.692179	7.45134	4.06984	2.21995	0.777157	0.783901	0.463888	0.773771	0.60551	0.0302708	0.0223811	0.0618205	0.605537	0.185461	25.0049	0.513087	0.480904	0.881517	0.826224
	19	0.803126	0.815257	0.318119	0.801878	0.816795	0.802247	0.685205	0.686625	0.584618	-0.0510613	9.82585	4.63647	4.49074	8.37181	9.00595	9.37207	1.76632	1.94242	0.275611	1.07643	0.509795	0.721276	8.75662	4.63647	2.18894	0.800119	0.80947	0.509795	0.796418	0.645168	0.0367394	0.0266821	0.0557735	0.645502	0.167321	26.4001	0.609842	0.503653	1.05119	0.868151
	20	0.797512	0.810244	0.274532	0.798369	0.810518	0.805963	0.638639	0.724715	0.587012	0.00842193	9.53983	3.90079	3.8592	7.93639	8.91339	9.44572	1.93976	2.28502	-0.580604	1.08911	0.481634	0.720311	8.52933	3.90079	2.27496	0.798253	0.812579	0.481634	0.797887	0.591903	0.0536043	0.0416285	0.0646524	0.591986	0.193957	28.0927	0.293945	0.432813	0.587849	0.865566
	21	0.770546	0.779871	0.331852	0.770356	0.780492	0.778543	0.671043	0.679077	0.570986	-0.0243973	8.08559	4.40028	4.30257	7.13468	7.68197	8.21655	1.54915	1.74579	-0.220588	1.05781	0.523816	0.6967	7.52445	4.40028	1.78854	0.769637	0.779837	0.523816	0.767264	0.629649	0.0271421	0.0161464	0.0471637	0.629587	0.141491	26.424	0.69364	0.569117	1.09702	0.900081
	22	0.782717	0.792493	0.320091	0.781775	0.793805	0.794413	0.676248	0.684935	0.57595	-0.0393236	8.63824	4.40418	4.28764	7.52196	8.09189	8.95977	1.62226	1.83732	-0.0688239	1.00719	0.51086	0.705558	7.90277	4.40418	1.93286	0.780024	0.790578	0.51086	0.776987	0.629916	0.0284153	0.0198456	0.0519752	0.630321	0.155926	26.4704	0.588928	0.521011	0.962511	0.85151
	23	0.78723	0.794204	0.313577	0.787134	0.795862	0.794704	0.668145	0.70244	0.582225	-0.034803	8.71836	4.32052	4.20901	7.5482	8.32686	8.9585	1.67089	1.92728	-0.0640641	1.09469	0.50424	0.709922	7.96902	4.32052	1.99635	0.785566	0.793083	0.50424	0.782697	0.624097	0.032967	0.0248021	0.0555766	0.624197	0.16673	27.1145	0.538581	0.531702	0.913189	0.901526
	24	0.755716	0.764219	0.343112	0.755944	0.764883	0.762284	0.665827	0.67003	0.564396	-0.0231858	7.48244	4.412	4.29651	6.80868	7.18091	7.62173	1.44168	1.62759	-0.257145	1.09502	0.530883	0.685424	7.07531	4.412	1.64401	0.755528	0.76129	0.530883	0.752766	0.630451	0.0298273	0.0226674	0.0421345	0.630638	0.126403	26.0435	0.533708	0.644668	0.79726	0.963014
	25	0.751599	0.761033	0.320373	0.750657	0.762462	0.765688	0.664102	0.632264	0.546438	-0.0516511	7.36937	4.33471	4.21663	6.70286	6.95181	7.74598	1.45805	1.60375	0.280792	1.06091	0.500859	0.673714	6.86767	4.33471	1.74592	0.748485	0.757606	0.500859	0.744985	0.625097	0.0243536	0.017953	0.0459357	0.625491	0.137807	24.5243	0.722844	0.59871	1.05432	0.873259
	26	0.780328	0.791766	0.350837	0.780671	0.793409	0.790836	0.693976	0.658419	0.571263	-0.0242441	8.60459	4.86815	4.75462	7.78707	8.09668	8.78378	1.48524	1.66319	0.0217467	1.0469	0.548898	0.702524	8.18191	4.86815	1.75503	0.78014	0.792246	0.548898	0.777688	0.659177	0.0370813	0.0248334	0.0417774	0.659161	0.125332	25.7416	0.56263	0.582463	0.847484	0.877358
	27	0.799196	0.80197	0.321952	0.798039	0.798257	0.793091	0.681214	0.659028	0.567608	-0.0372625	9.09949	4.45886	4.29785	7.55352	8.76378	8.9442	1.72177	1.96547	-0.0116945	1.0021	0.507885	0.705081	7.94603	4.45886	2.03017	0.795161	0.791983	0.507885	0.790521	0.633623	0.0189546	0.0115741	0.051514	0.634013	0.154542	25.1911	0.58683	0.509852	1.00678	0.874714
	28	0.797271	0.796875	0.310541	0.797665	0.794175	0.792415	0.660107	0.678	0.570197	-0.0174167	8.84615	4.18182	4.08182	7.57377	8.84615	8.84615	1.75	2.11538	-0.524476	1.13725	0.504188	0.704286	7.93103	4.18182	2	0.796875	0.796	0.504188	0.794466	0.614035	0.026738	0.0215054	0.0526	0.614035	0.1578	26.14	0.563636	0.527273	1.01639	0.95082
	29	0.752933	0.755178	0.341398	0.752022	0.758064	0.756829	0.663776	0.619737	0.540472	-0.0385145	7.16921	4.3679	4.21916	6.67098	6.99082	7.46607	1.4067	1.6005	-0.0569565	1.03105	0.518808	0.667499	6.82109	4.3679	1.63755	0.749713	0.751168	0.518808	0.745302	0.627415	0.027027	0.0221729	0.0396858	0.627661	0.119057	23.8986	0.78125	0.590796	1.14367	0.864865
	30	0.765392	0.774844	0.355278	0.764885	0.774494	0.767804	0.677397	0.670842	0.568959	-0.0192085	7.88271	4.55335	4.41952	7.13841	7.47626	7.85065	1.46293	1.64192	-0.379248	1.04509	0.541295	0.693134	7.38396	4.55335	1.65394	0.764047	0.770499	0.541295	0.760711	0.639857	0.0289776	0.0214876	0.0408396	0.640139	0.122519	25.9984	0.642348	0.617606	0.968436	0.931133
	31	0.753831	0.753435	0.301452	0.750584	0.75227	0.754124	0.664249	0.587244	0.522984	-0.0839473	7.11145	4.19304	4.02941	6.35621	6.87981	7.38867	1.4697	1.64077	0.711305	1.01779	0.471056	0.656108	6.45903	4.19304	1.81775	0.746187	0.7447	0.471056	0.739888	0.614869	0.0102041	0.000802334	0.0482682	0.615411	0.144805	22.4459	0.645205	0.567781	0.937951	0.825397
	32	0.781663	0.785969	0.300258	0.781066	0.781457	0.778954	0.66255	0.6719	0.564996	-0.0450578	8.34446	4.15349	4.02035	6.88869	8.03917	8.28882	1.71429	1.93552	0.0132175	1.04577	0.484283	0.69617	7.21013	4.15349	2.00112	0.778741	0.779662	0.484283	0.774587	0.611914	0.0127533	0.00210526	0.0559461	0.612266	0.167838	25.7134	0.592265	0.534659	1.02812	0.928125
	33	0.789705	0.806582	0.279401	0.79038	0.809253	0.800707	0.647502	0.712135	0.585198	-0.0159017	9.34029	4.11726	4.08036	7.98231	8.55852	9.1471	1.83589	2.0787	-0.280628	1.16063	0.490938	0.717536	8.65974	4.11726	2.18932	0.790763	0.807577	0.490938	0.790666	0.609166	0.0551792	0.04349	0.0612837	0.609033	0.183851	27.8022	0.466238	0.473408	0.866834	0.880164
	34	0.792469	0.806003	0.280089	0.793151	0.810841	0.796686	0.646817	0.712616	0.585094	-0.0210116	9.30944	4.10707	4.06859	8.05245	8.6931	8.93208	1.82824	2.11662	-0.306235	1.07733	0.491788	0.717201	8.69924	4.10707	2.1947	0.793668	0.809667	0.491788	0.793472	0.608386	0.0516181	0.0431527	0.0611387	0.608241	0.183416	27.8062	0.456055	0.468227	0.845821	0.868394
	35	0.79015	0.806296	0.280104	0.789974	0.811659	0.800661	0.643569	0.71242	0.585202	-0.0242082	9.32501	4.11425	4.06797	8.05182	8.55385	9.14369	1.81457	2.07908	-0.292777	1.16847	0.488842	0.717402	8.69317	4.11425	2.20527	0.79066	0.806473	0.488842	0.790119	0.608936	0.061093	0.0526294	0.0611752	0.608882	0.183526	27.7477	0.375404	0.47649	0.695811	0.883173
	36	0.787807	0.803026	0.342267	0.787594	0.797262	0.774317	0.675739	0.702601	0.589388	-0.00227067	9.15363	4.66384	4.55888	7.87405	8.42075	8.05846	1.64324	1.80554	-0.501864	1.15411	0.546392	0.718196	8.32443	4.66384	1.83997	0.787703	0.795439	0.546392	0.785444	0.646882	0.0417312	0.0385645	0.0464577	0.646782	0.139373	27.3424	0.512065	0.620343	0.868949	1.05269
	37	0.789726	0.800156	0.343757	0.789189	0.801927	0.782103	0.680161	0.69983	0.587262	-0.00633082	9.00781	4.63617	4.52929	7.99974	8.50269	8.38168	1.61742	1.83399	-0.632528	1.0371	0.548419	0.715618	8.46012	4.63617	1.83982	0.789533	0.797133	0.548419	0.787416	0.645149	0.0355696	0.0297465	0.0449764	0.645358	0.134929	27.2201	0.466601	0.552682	0.796674	0.943648
	38	0.793752	0.803831	0.342169	0.793802	0.802057	0.787713	0.68365	0.703823	0.589466	-0.0078813	9.19531	4.62365	4.50667	8.08391	8.69268	8.64505	1.65922	1.88004	-0.659127	0.980561	0.546492	0.71863	8.46408	4.62365	1.86598	0.793659	0.796173	0.546492	0.791355	0.644359	0.0275449	0.0227959	0.0460981	0.644683	0.138294	27.2859	0.46986	0.522218	0.800354	0.88954
	39	0.77482	0.78529	0.360456	0.77397	0.781494	0.759121	0.678263	0.683322	0.578658	-0.017728	8.31489	4.71846	4.56881	7.55776	7.83862	7.52862	1.52874	1.66127	-0.406161	1.05361	0.554754	0.703605	7.75072	4.71846	1.68938	0.77372	0.775819	0.554754	0.769879	0.650256	0.0333276	0.0244396	0.0408024	0.649931	0.122407	26.4387	0.67088	0.634775	1.0409	0.984884
	40	0.773956	0.783922	0.360187	0.773845	0.784088	0.756397	0.680244	0.683323	0.577725	-0.0174631	8.25592	4.67191	4.52229	7.43183	7.82567	7.43634	1.50179	1.67505	-0.540468	1.01182	0.553063	0.702421	7.68311	4.67191	1.66458	0.773388	0.777724	0.553063	0.769598	0.647385	0.0357592	0.0245399	0.0401694	0.64734	0.120508	26.4156	0.55952	0.59468	0.884758	0.940357
	41	0.773149	0.782746	0.360043	0.772589	0.781494	0.766643	0.67817	0.68321	0.576871	-0.022031	8.20579	4.6323	4.48784	7.39716	7.78078	7.79441	1.50885	1.67968	-0.602871	1.12031	0.552783	0.701374	7.77853	4.6323	1.67485	0.77223	0.775331	0.552783	0.768492	0.644905	0.0320599	0.0237608	0.0400632	0.64527	0.12019	26.4234	0.592973	0.643128	0.9307	1.00942
	42	0.788676	0.796881	0.340917	0.787432	0.797235	0.78045	0.676306	0.707578	0.589978	-0.0278917	8.84644	4.64379	4.51856	7.60999	8.34838	8.33295	1.60466	1.79775	-0.137082	1.07097	0.536741	0.715521	8.00128	4.64379	1.87407	0.786059	0.791266	0.536741	0.783209	0.645628	0.0446501	0.0377285	0.049022	0.645329	0.147066	27.4261	0.635167	0.579117	1.0395	0.947769
	43	0.785768	0.797628	0.340362	0.785441	0.7973	0.776697	0.675357	0.710271	0.591101	-0.0344473	8.8828	4.63408	4.50135	7.79071	8.2664	8.17061	1.63401	1.78383	-0.24854	1.05548	0.535925	0.716504	7.96879	4.63408	1.8664	0.784166	0.789937	0.535925	0.780849	0.645017	0.0438233	0.0315274	0.0484961	0.645237	0.145488	27.4726	0.452466	0.574884	0.73837	0.938143
	44	0.786582	0.797589	0.340603	0.785813	0.797518	0.791693	0.679727	0.710534	0.590711	-0.0396999	8.88088	4.6013	4.4702	7.73416	8.29042	8.84566	1.63272	1.80176	-0.231422	0.992571	0.534992	0.716271	8.10916	4.6013	1.89289	0.784725	0.790987	0.534992	0.781426	0.64294	0.0338997	0.0233784	0.0493146	0.643235	0.147944	27.472	0.426977	0.521649	0.706448	0.863085
	45	0.801525	0.810454	0.331893	0.800824	0.805921	0.788081	0.678726	0.702054	0.589523	-0.00280377	9.55153	4.59004	4.4563	8.16387	9.003	8.68586	1.73813	1.96142	-0.518377	1.15857	0.53623	0.721844	8.50859	4.59004	1.95261	0.80006	0.802656	0.53623	0.79679	0.642221	0.0335407	0.0296378	0.049391	0.643074	0.148173	27.0599	0.668628	0.547175	1.2104	0.990539
	46	0.801252	0.80568	0.333396	0.800971	0.806246	0.790311	0.677998	0.698896	0.586783	-0.0107235	9.29229	4.55824	4.4182	8.16091	8.99399	8.81686	1.69688	1.97313	-0.68861	1.11064	0.534042	0.718008	8.57405	4.55824	1.92251	0.79988	0.802787	0.534042	0.796702	0.640174	0.0317791	0.027923	0.0471823	0.640966	0.141547	26.8998	0.49096	0.553567	0.890836	1.00443
	47	0.785675	0.791652	0.288841	0.784313	0.789848	0.782449	0.650482	0.68783	0.570498	-0.0409854	8.59934	4.02734	3.90265	7.193	8.18892	8.39515	1.78688	2.03333	-0.0542479	1.07791	0.473344	0.702027	7.63063	4.02734	2.17986	0.782346	0.787741	0.473344	0.778096	0.602175	0.0260374	0.0178825	0.060765	0.602468	0.182295	26.2599	0.379802	0.493782	0.687385	0.893672
	48	0.788484	0.797558	0.287089	0.786917	0.793478	0.778571	0.652042	0.689604	0.572962	-0.0448899	8.87939	4.05667	3.93213	7.26177	8.2846	8.27066	1.85744	2.04222	0.0337657	1.09183	0.473978	0.706223	7.65154	4.05667	2.19656	0.784589	0.788708	0.473978	0.780812	0.604483	0.0238225	0.0121952	0.0625066	0.605059	0.18752	26.3265	0.454171	0.499727	0.818317	0.900398
	49	0.785021	0.79386	0.351253	0.783888	0.793546	0.777876	0.691224	0.673346	0.577094	-0.0284038	8.70216	4.79483	4.63654	7.87436	8.21382	8.26586	1.54659	1.71306	-0.33001	0.975445	0.548819	0.706861	8.20867	4.79483	1.76459	0.782935	0.791184	0.548819	0.77872	0.654865	0.0221029	0.0204203	0.0416182	0.654693	0.124855	26.0076	0.621908	0.55355	1.00213	0.891974
	50	0.785489	0.790233	0.352415	0.784939	0.796076	0.789295	0.691658	0.665626	0.573944	-0.0136077	8.5344	4.85676	4.69652	7.93504	8.22904	8.75245	1.50561	1.69435	-0.192886	1.06147	0.547603	0.703339	8.12685	4.85676	1.75318	0.783293	0.786392	0.547603	0.779556	0.658514	0.0305611	0.0225938	0.0403126	0.6588	0.120938	25.7524	0.355779	0.575188	0.561703	0.908105
	51	0.752433	0.76528	0.332537	0.752288	0.76578	0.746113	0.658693	0.675363	0.565384	-0.0383446	7.52078	4.32415	4.18895	6.8186	7.03353	7.07279	1.48059	1.62657	-0.238668	1.03121	0.52062	0.686488	7.0255	4.32415	1.69283	0.751043	0.762929	0.52062	0.747328	0.624353	0.0314873	0.025529	0.0448091	0.624062	0.134427	26.0525	0.711828	0.604408	1.08774	0.923594
	52	0.755827	0.766043	0.332595	0.754124	0.76657	0.758261	0.655489	0.67619	0.565499	-0.041275	7.54858	4.30186	4.1716	6.78114	7.10074	7.47719	1.47442	1.65062	-0.245583	1.10054	0.519689	0.686925	7.08052	4.30186	1.71517	0.753109	0.758469	0.519689	0.749247	0.622774	0.0424871	0.0366583	0.0454713	0.62276	0.136414	26.0975	0.449642	0.603288	0.694302	0.93155
	53	0.767132	0.783465	0.339233	0.767871	0.785604	0.770224	0.669586	0.681534	0.575386	-0.0223536	8.2364	4.57145	4.48153	7.47109	7.60973	7.85422	1.51903	1.66462	-0.351984	1.02095	0.541652	0.7009	7.86872	4.57145	1.74248	0.767705	0.783741	0.541652	0.765871	0.641027	0.0425327	0.0368277	0.043491	0.640917	0.130473	26.6592	0.377279	0.555114	0.576057	0.84759
	54	0.766544	0.78623	0.340132	0.766449	0.789566	0.779302	0.674582	0.684441	0.57708	-0.0278388	8.35586	4.5675	4.46195	7.54187	7.58671	8.24539	1.51935	1.66102	-0.371873	0.915218	0.540446	0.703185	7.94048	4.5675	1.75807	0.767082	0.783065	0.540446	0.765117	0.640772	0.0411375	0.0326764	0.0442397	0.640892	0.132719	26.6573	0.197043	0.536949	0.305752	0.833184
	55	0.758878	0.771387	0.353693	0.759421	0.774394	0.760487	0.680761	0.644655	0.559802	-0.0281582	7.74843	4.73858	4.60811	7.29728	7.30848	7.55715	1.39881	1.54234	-0.178849	1.09776	0.549445	0.686306	7.53349	4.73858	1.60458	0.759282	0.770188	0.549445	0.756009	0.651482	0.0397967	0.0274109	0.0367465	0.6517	0.11024	25.1341	0.501411	0.643878	0.72434	0.930148
	56	0.759427	0.771873	0.353322	0.759243	0.77512	0.761643	0.677422	0.643283	0.560055	-0.0282356	7.76703	4.79326	4.66018	7.36391	7.30324	7.60537	1.39208	1.52365	-0.0711006	1.0605	0.551414	0.686681	7.5156	4.79326	1.62143	0.75913	0.771878	0.551414	0.755779	0.654771	0.0445667	0.0368177	0.0366702	0.654878	0.110011	25.0951	0.402303	0.66032	0.574574	0.943077
	57	0.789312	0.799369	0.336865	0.788647	0.799526	0.779485	0.676343	0.666731	0.572441	-0.0163806	8.96855	4.59384	4.47031	7.83256	8.43016	8.26843	1.62561	1.8351	-0.426766	1.08596	0.537392	0.70676	8.18707	4.59384	1.89536	0.787915	0.796084	0.537392	0.784544	0.642464	0.0432894	0.0360991	0.0453032	0.642584	0.13591	25.8113	0.41354	0.562328	0.692826	0.942099
	58	0.788659	0.797899	0.338532	0.788244	0.800053	0.785165	0.679204	0.664859	0.571321	-0.0122426	8.89606	4.59126	4.46214	7.91741	8.40252	8.53984	1.61851	1.83011	-0.372882	1.03101	0.535011	0.70542	8.24678	4.59126	1.87919	0.787291	0.792996	0.535011	0.784284	0.642299	0.0377373	0.0293022	0.0453419	0.642781	0.136026	25.7103	0.551928	0.55799	0.932633	0.942876
	59	0.810513	0.814798	0.30998	0.809293	0.807646	0.793706	0.658356	0.725694	0.594103	-0.0109881	9.799	4.21116	4.08621	7.9763	9.45032	8.9376	1.9162	2.24412	-0.435014	1.27794	0.504418	0.726519	8.38258	4.21116	2.21793	0.808618	0.807124	0.504418	0.805441	0.616208	0.0419333	0.0314041	0.0603784	0.616017	0.181135	27.7453	0.508642	0.52165	0.994894	1.02034
	60	0.807903	0.816073	0.30886	0.806788	0.807096	0.794234	0.663756	0.726758	0.594414	-0.0148118	9.87387	4.189	4.07091	7.79508	9.28399	8.96103	1.96746	2.21628	-0.544603	1.07723	0.50378	0.727305	8.25593	4.189	2.21574	0.805523	0.805185	0.50378	0.802471	0.614569	0.0223707	0.0137789	0.0600463	0.615114	0.180139	27.8114	0.719898	0.491932	1.43706	0.981992
	61	0.784565	0.793816	0.321194	0.783757	0.794898	0.789621	0.66241	0.68625	0.575441	-0.0147722	8.70008	4.32297	4.22246	7.66565	8.23711	8.70486	1.66672	1.90543	-0.489453	1.08539	0.519173	0.705896	7.90606	4.32297	1.89565	0.783482	0.792104	0.519173	0.780852	0.62427	0.0401522	0.0306188	0.0499069	0.624329	0.149721	26.5649	0.40437	0.508705	0.701639	0.882675
	62	0.780022	0.79719	0.318957	0.779665	0.793405	0.777448	0.6629	0.688584	0.57716	-0.0189487	8.86145	4.32773	4.23035	7.6117	8.05822	8.16092	1.68848	1.862	-0.413653	1.05494	0.519981	0.708479	8.06521	4.32773	1.93743	0.779206	0.792006	0.519981	0.776927	0.624605	0.039254	0.0338644	0.0514729	0.625001	0.154419	26.663	0.643487	0.512696	1.12203	0.893975
	63	0.80454	0.813991	0.351772	0.804645	0.818192	0.800716	0.70045	0.667568	0.581646	-0.0223497	9.75219	5.04661	4.91333	8.82042	9.19048	9.27749	1.60684	1.82112	-0.233456	1.07164	0.557002	0.718943	9.18701	5.04661	1.91452	0.803738	0.811122	0.557002	0.801001	0.669236	0.04592	0.038235	0.0425574	0.668911	0.127672	25.9745	0.485966	0.53611	0.813659	0.897615
	64	0.807951	0.819002	0.353881	0.807959	0.814254	0.80283	0.701904	0.672364	0.584532	-0.0201162	10.0499	5.03543	4.89364	8.80018	9.37167	9.39302	1.65476	1.86115	-0.295878	1.12323	0.557724	0.722958	9.19092	5.03543	1.91956	0.807167	0.813365	0.557724	0.804624	0.668624	0.0388089	0.0343057	0.0437192	0.669073	0.131158	26.0848	0.582913	0.554956	0.981429	0.93436
	65	0.764618	0.776473	0.357047	0.763685	0.779811	0.767991	0.683009	0.640544	0.558465	-0.0350761	7.94745	4.70535	4.5683	7.47762	7.439	7.83689	1.43582	1.58097	-0.209439	1.13991	0.548133	0.687931	7.64111	4.70535	1.68011	0.763005	0.773645	0.548133	0.759626	0.649452	0.0400608	0.0262486	0.0381154	0.649626	0.114346	24.8905	0.713595	0.641745	1.06206	0.955125
	66	0.7692	0.780573	0.357122	0.768401	0.781492	0.765095	0.682505	0.64422	0.561432	-0.0331436	8.11466	4.74969	4.60154	7.45856	7.61738	7.73678	1.46716	1.60376	-0.0848806	1.06104	0.54841	0.691574	7.70697	4.74969	1.68614	0.767911	0.775301	0.54841	0.764184	0.652155	0.0305015	0.0255656	0.0395125	0.651898	0.118537	24.9752	0.707411	0.626388	1.04198	0.922641
	67	0.78392	0.794115	0.367089	0.784245	0.796657	0.778044	0.690896	0.664302	0.574304	-0.0204142	8.71415	4.87263	4.72253	7.97429	8.21329	8.28028	1.49835	1.68559	-0.494485	1.11014	0.564232	0.705384	8.2892	4.87263	1.71635	0.782922	0.789101	0.564232	0.779886	0.659437	0.0438333	0.0356707	0.0385839	0.659444	0.115752	25.7509	0.529828	0.627944	0.82612	0.979105
	68	0.785395	0.797843	0.368571	0.784829	0.797131	0.78662	0.691737	0.666315	0.57656	-0.0106868	8.89332	4.92534	4.76953	8.13061	8.27933	8.64522	1.52143	1.68097	-0.439225	1.06217	0.56367	0.708443	8.37788	4.92534	1.72336	0.784467	0.791013	0.56367	0.781161	0.662467	0.0394238	0.0336219	0.0391374	0.663075	0.117412	25.809	0.478026	0.582471	0.750136	0.914036
	69	0.74011	0.742154	0.297975	0.735127	0.744086	0.732459	0.653419	0.561233	0.507502	-0.104687	6.75657	4.08532	3.89171	6.15005	6.39621	6.72963	1.44544	1.56566	0.841189	1.00342	0.458516	0.641426	6.15412	4.08532	1.80431	0.729591	0.728133	0.458516	0.72162	0.606711	0.0175929	0.0079959	0.0475357	0.606879	0.142607	21.241	0.687121	0.574418	0.981112	0.820188
	70	0.739365	0.740995	0.297029	0.735337	0.746241	0.733382	0.656026	0.556524	0.506166	-0.0895438	6.72186	4.14417	3.95552	6.14302	6.40093	6.75052	1.42655	1.54456	1.00912	1.03072	0.458081	0.640074	6.23659	4.14417	1.81024	0.729764	0.731877	0.458081	0.721676	0.61121	0.0106852	0.00734312	0.047149	0.611629	0.141447	21.1394	0.382107	0.584792	0.537841	0.823133
	71	0.781662	0.786443	0.280773	0.780065	0.786775	0.785987	0.650571	0.648511	0.553547	-0.0656035	8.36518	4.06121	3.95513	7.19979	8.01311	8.54616	1.73265	1.97308	0.437825	1.18677	0.464519	0.689572	7.37941	4.06121	2.20833	0.778101	0.783641	0.464519	0.774975	0.604838	0.0308522	0.0207685	0.0610163	0.605076	0.183049	24.9262	0.70443	0.510471	1.20755	0.875059
	72	0.782612	0.791462	0.280045	0.780519	0.788736	0.787442	0.649759	0.653493	0.556836	-0.0641662	8.59056	4.07182	3.96027	7.25929	8.03712	8.61604	1.7785	1.97384	0.4588	1.15618	0.462978	0.693824	7.46648	4.07182	2.21896	0.778691	0.785228	0.462978	0.775012	0.605664	0.0274541	0.0224012	0.0624872	0.605424	0.187462	25.0682	0.522792	0.499466	0.896786	0.856773
	73	0.804409	0.815717	0.319201	0.802829	0.81711	0.805342	0.685466	0.686632	0.584847	-0.0524236	9.85289	4.64592	4.50398	8.26176	9.04395	9.53847	1.7712	1.94664	0.319419	1.04666	0.510281	0.721624	8.78718	4.64592	2.19516	0.800875	0.808366	0.510281	0.797179	0.645762	0.0362863	0.027528	0.0561109	0.646614	0.168333	26.427	0.707559	0.494612	1.20383	0.841524
	74	0.803227	0.812005	0.316763	0.802294	0.817455	0.808776	0.685967	0.68389	0.582759	-0.0523851	9.63859	4.63201	4.48481	8.35143	9.02796	9.72827	1.71508	1.94904	0.269258	1.17907	0.509905	0.718675	8.68062	4.63201	2.1779	0.800558	0.810612	0.509905	0.797027	0.644887	0.0366164	0.0289966	0.0548759	0.645214	0.164628	26.2974	0.542563	0.526995	0.94906	0.921828
	75	0.797652	0.809615	0.274921	0.798356	0.810981	0.803534	0.640014	0.723859	0.586502	0.00452965	9.50501	3.89923	3.85925	7.88356	8.90848	9.31278	1.92438	2.28467	-0.570913	1.07738	0.481337	0.71972	8.48417	3.89923	2.2592	0.798153	0.810829	0.481337	0.797942	0.591773	0.0507318	0.041489	0.0645983	0.591752	0.193795	28.0731	0.233364	0.439426	0.463681	0.873117
	76	0.798212	0.809814	0.273737	0.798386	0.808629	0.808332	0.638896	0.725024	0.587001	0.016733	9.51602	3.89847	3.85621	7.85814	8.91099	9.57807	1.9372	2.28577	-0.571267	1.07528	0.48235	0.720101	8.53082	3.89847	2.27696	0.798204	0.810868	0.48235	0.797721	0.591709	0.053515	0.0414636	0.0647487	0.591828	0.194246	28.1002	0.326542	0.443607	0.656948	0.892463
	77	0.770873	0.779429	0.331775	0.77077	0.780574	0.772773	0.670642	0.678099	0.570494	-0.0263209	8.06737	4.40055	4.30993	7.16603	7.69275	7.97175	1.54272	1.74813	-0.22083	1.14541	0.524014	0.696211	7.52387	4.40055	1.78547	0.769923	0.779815	0.524014	0.767872	0.629667	0.02666	0.018271	0.0469848	0.63015	0.140954	26.4344	0.806002	0.602913	1.26401	0.945515
	78	0.766389	0.780198	0.331882	0.766412	0.781863	0.782469	0.670798	0.68084	0.571441	-0.0184411	8.09908	4.37881	4.28128	7.13724	7.53489	8.37546	1.54247	1.72076	-0.276771	1.01717	0.524647	0.697113	7.56273	4.37881	1.78591	0.765668	0.780056	0.524647	0.762973	0.628171	0.0323265	0.0191675	0.0472515	0.627815	0.141754	26.4779	0.504461	0.554794	0.802984	0.883102
	79	0.781297	0.791903	0.319363	0.780495	0.79355	0.794865	0.671013	0.683506	0.575874	-0.0440649	8.61089	4.44444	4.33081	7.43333	8.03193	8.97454	1.61199	1.80719	0.0183859	0.961797	0.51057	0.705233	7.9178	4.44444	1.93723	0.778563	0.789068	0.51057	0.775658	0.632653	0.0382037	0.0307163	0.0517695	0.632895	0.155308	26.463	0.731469	0.520621	1.17692	0.837667
	80	0.782981	0.794409	0.320565	0.781443	0.793118	0.792062	0.677615	0.687455	0.57716	-0.0392218	8.72805	4.39036	4.27177	7.54231	8.08732	8.8526	1.64357	1.84206	-0.100348	1.07368	0.511009	0.70716	7.85503	4.39036	1.93643	0.779913	0.790546	0.511009	0.77678	0.628967	0.0246914	0.0153218	0.0525713	0.629367	0.157714	26.5362	0.583508	0.546665	0.954461	0.894196
	81	0.787439	0.794316	0.31268	0.787526	0.796445	0.799527	0.670545	0.701832	0.582008	-0.0327577	8.72367	4.32125	4.21789	7.46854	8.334	9.19453	1.68611	1.92861	-0.100388	1.10997	0.503732	0.709854	8.02237	4.32125	1.98416	0.78573	0.795726	0.503732	0.783253	0.624148	0.0315208	0.0171718	0.0551401	0.624425	0.16542	27.1455	0.583868	0.532477	0.990102	0.902955
	82	0.787576	0.794304	0.313708	0.787543	0.795656	0.795273	0.665597	0.703962	0.582563	-0.0351477	8.72311	4.30188	4.18839	7.54704	8.35698	8.98841	1.66176	1.94263	-0.0655569	1.0982	0.504705	0.710159	7.90052	4.30188	2.00755	0.786256	0.79078	0.504705	0.783186	0.622775	0.0376416	0.0317051	0.0561203	0.622712	0.168361	27.1464	0.477063	0.54131	0.817071	0.927107
	83	0.75647	0.763273	0.343006	0.756007	0.766055	0.76448	0.668085	0.668177	0.563742	-0.0239525	7.44856	4.43081	4.31477	6.81169	7.19669	7.7014	1.42711	1.62424	-0.196212	1.06445	0.532368	0.6846	7.12236	4.43081	1.6486	0.755999	0.762504	0.532368	0.753024	0.631731	0.0259658	0.0200976	0.0419877	0.6317	0.125963	25.9855	0.337007	0.618185	0.503732	0.924014
	84	0.75492	0.764942	0.342789	0.754788	0.765013	0.764762	0.666635	0.67017	0.564412	-0.0236796	7.50854	4.40101	4.28757	6.7607	7.14054	7.71413	1.44538	1.62248	-0.314012	1.08837	0.531098	0.685787	7.09407	4.40101	1.63432	0.754316	0.760273	0.531098	0.751461	0.629699	0.0294592	0.0219831	0.0420004	0.629845	0.126001	26.0513	0.641219	0.651805	0.950529	0.966221
	85	0.751666	0.759221	0.320461	0.750586	0.762315	0.767366	0.663096	0.630314	0.545572	-0.0596633	7.30636	4.35379	4.24633	6.81279	6.94917	7.79028	1.44431	1.59612	0.298364	0.980294	0.501776	0.672364	6.88706	4.35379	1.73089	0.748401	0.757774	0.501776	0.745065	0.626433	0.032673	0.020242	0.0451236	0.627348	0.135371	24.5364	0.7914	0.581955	1.13711	0.836169
	86	0.751235	0.76223	0.319548	0.750411	0.762817	0.765251	0.663359	0.633846	0.547109	-0.0487067	7.41149	4.32052	4.1982	6.5706	6.94315	7.72749	1.46742	1.60702	0.255749	1.1159	0.500037	0.674664	6.88807	4.32052	1.75172	0.748211	0.758085	0.500037	0.744445	0.624097	0.0183453	0.0175282	0.0463909	0.624195	0.139173	24.5436	0.677275	0.603597	0.999639	0.890892
	87	0.781677	0.790009	0.351607	0.781863	0.792597	0.78925	0.693938	0.657586	0.570297	-0.0236492	8.5242	4.84712	4.7381	7.81221	8.1469	8.70351	1.4675	1.68077	0.0434594	1.03774	0.549384	0.701139	8.19013	4.84712	1.75103	0.781347	0.793106	0.549384	0.778913	0.657951	0.037573	0.0263741	0.0418662	0.657483	0.125599	25.7323	0.623676	0.588137	0.93478	0.881513
	88	0.780083	0.792684	0.350124	0.78022	0.794284	0.797012	0.693584	0.659933	0.572121	-0.0205331	8.64712	4.87057	4.75509	7.72723	8.08775	9.08795	1.50378	1.66053	-0.0451911	1.07254	0.548582	0.703451	8.21916	4.87057	1.75863	0.779924	0.791644	0.548582	0.77751	0.659318	0.0320697	0.0220593	0.0415022	0.659512	0.124507	25.7862	0.603324	0.599712	0.911784	0.906324
	89	0.779185	0.793077	0.35078	0.779894	0.793736	0.786301	0.694222	0.657945	0.571634	-0.0279732	8.66542	4.8935	4.77723	7.82246	8.05434	8.5765	1.48779	1.64593	0.0751899	1.03036	0.548727	0.703354	8.1349	4.8935	1.75616	0.779112	0.791942	0.548727	0.776602	0.660643	0.0422606	0.0266596	0.0420404	0.660866	0.126121	25.7146	0.460782	0.561115	0.694048	0.845172
	90	0.799032	0.802734	0.32169	0.798086	0.799261	0.790125	0.684257	0.660814	0.568361	-0.0391052	9.1386	4.44826	4.28361	7.64966	8.77741	8.80373	1.74646	1.97322	-0.0589451	1.02098	0.507783	0.70588	7.99586	4.44826	2.047	0.795447	0.789842	0.507783	0.790544	0.63291	0.00925685	-0.000247398	0.051591	0.633321	0.154773	25.227	0.54531	0.5065	0.944122	0.876927
	91	0.799761	0.802503	0.321898	0.79869	0.798158	0.793637	0.681694	0.659584	0.567893	-0.0395447	9.12672	4.45517	4.30238	7.44937	8.78287	8.94847	1.71643	1.97139	-0.0603134	1.08836	0.508494	0.705493	7.95621	4.45517	2.00977	0.795561	0.793024	0.508494	0.791103	0.633375	0.0213253	0.0150819	0.0512976	0.633661	0.153893	25.2577	0.670946	0.537251	1.13955	0.912478
	92	0.798697	0.800401	0.322269	0.79724	0.797472	0.79576	0.678105	0.65646	0.566421	-0.0337826	9.0201	4.47327	4.30766	7.56324	8.72646	9.09655	1.69963	1.9508	0.084034	0.902552	0.507376	0.703655	7.89901	4.47327	2.02844	0.794375	0.793347	0.507376	0.789815	0.634588	0.0262121	0.0192312	0.0515775	0.635059	0.154733	25.0811	0.543254	0.485689	0.931569	0.832857
	93	0.752646	0.753202	0.340983	0.751718	0.758378	0.765221	0.662991	0.61723	0.539495	-0.0380354	7.10379	4.39748	4.24678	6.65911	6.98374	7.76802	1.39192	1.58812	-0.00778809	1.0425	0.519836	0.666009	6.76553	4.39748	1.625	0.749491	0.750799	0.519836	0.74493	0.629456	0.0327556	0.0252031	0.0388904	0.629684	0.116671	23.8191	0.879993	0.612579	1.29164	0.899136
	94	0.751973	0.75734	0.341135	0.751104	0.756806	0.758834	0.665278	0.621577	0.541644	-0.0384781	7.24199	4.36662	4.21785	6.63331	6.96148	7.5328	1.41446	1.59425	-0.065514	1.01916	0.518514	0.669189	6.88375	4.36662	1.64699	0.748791	0.751107	0.518514	0.74445	0.627326	0.0232611	0.0219264	0.0402602	0.627505	0.120781	23.9587	0.657362	0.577778	0.954036	0.838535
	95	0.761567	0.77401	0.354814	0.761647	0.774997	0.769586	0.676744	0.671553	0.568815	-0.011359	7.84995	4.5345	4.4023	7.17144	7.35201	7.91701	1.45416	1.62135	-0.403277	1.0484	0.54258	0.692649	7.36973	4.5345	1.66242	0.760537	0.771016	0.54258	0.757284	0.63863	0.0315684	0.0225751	0.0408223	0.63886	0.122467	26.0279	0.764656	0.617465	1.14819	0.92717
	96	0.768327	0.774607	0.356713	0.767063	0.775406	0.768336	0.675914	0.669974	0.568693	-0.0248962	7.87338	4.56294	4.42988	7.12023	7.5562	7.87023	1.46803	1.65599	-0.374792	1.03264	0.539758	0.69287	7.33104	4.56294	1.64511	0.766251	0.770632	0.539758	0.762864	0.640478	0.0283705	0.0222281	0.0405857	0.640714	0.121757	25.9771	0.544129	0.616422	0.825071	0.934688
	97	0.75388	0.75434	0.300536	0.7512	0.751028	0.752389	0.664704	0.587501	0.523531	-0.0776206	7.14135	4.20939	4.04824	6.36287	6.89459	7.32429	1.47639	1.63791	0.712277	1.10706	0.470486	0.656846	6.48562	4.20939	1.81633	0.746662	0.745407	0.470486	0.740281	0.616078	0.00744133	0.00133065	0.0480916	0.61698	0.144275	22.4785	0.606172	0.605994	0.873764	0.873508
	98	0.75369	0.752669	0.301949	0.749965	0.753867	0.758139	0.664231	0.587358	0.52282	-0.0895896	7.08633	4.18837	4.0237	6.368	6.86201	7.52334	1.46522	1.63835	0.713462	1.01312	0.470259	0.655671	6.38472	4.18837	1.81372	0.745612	0.743377	0.470259	0.739559	0.614522	0.0100456	0.00091702	0.0482612	0.61452	0.144784	22.4437	0.788119	0.571177	1.14071	0.826713
	99	0.779557	0.784312	0.299899	0.779092	0.781132	0.780275	0.662167	0.67253	0.56486	-0.0481847	8.27264	4.14916	4.01964	6.90956	7.9598	8.33726	1.69857	1.91841	0.0817383	1.01452	0.483573	0.695316	7.17223	4.14916	2.00346	0.776781	0.780909	0.483573	0.772631	0.611587	0.0114258	0.00379795	0.056515	0.611687	0.169545	25.7656	0.568258	0.517963	0.987672	0.900256
	100	0.783814	0.78572	0.300917	0.782967	0.780955	0.777319	0.66141	0.670548	0.564377	-0.0433446	8.3336	4.15341	4.01851	6.82533	8.1053	8.22636	1.70859	1.95148	-0.0727791	1.05669	0.485293	0.695693	7.21179	4.15341	1.9952	0.780348	0.779425	0.485293	0.776266	0.611907	0.0175104	0.00451669	0.0548356	0.612528	0.164507	25.6509	0.699747	0.543869	1.21576	0.944936
class 2	1	0.772541	0.786842	0.312542	0.772073	0.78724	0.775624	0.663549	0.687195	0.57492	-0.0545699	8.38269	4.35005	4.26541	7.45938	7.75569	8.0662	1.61863	1.7829	0.115396	1.00547	0.507775	0.702269	7.781	4.35005	1.94831	0.771577	0.783071	0.507775	0.769758	0.626171	0.0350969	0.0264271	0.0540094	0.626183	0.162028	26.7577	0.357507	0.502516	0.566474	0.796243
	2	0.806544	0.813804	0.35299	0.805766	0.81214	0.79833	0.695436	0.691661	0.5898	-0.0159154	9.74138	4.87568	4.7096	8.48914	9.24959	9.2028	1.65644	1.89709	-0.528848	1.00393	0.553249	0.723595	8.87065	4.87568	1.91152	0.80487	0.806095	0.553249	0.80089	0.659614	0.0380048	0.0322581	0.0445053	0.659722	0.133516	26.6257	0.596725	0.52303	1.02822	0.901235
	3	0.768569	0.779188	0.309596	0.767579	0.780236	0.773341	0.656997	0.690043	0.57201	-0.0543871	8.05746	4.19742	4.09627	7.07061	7.5499	8.00355	1.62521	1.7987	0.0592865	1.09315	0.495867	0.696942	7.36435	4.19742	1.9425	0.766079	0.774687	0.495867	0.763147	0.615194	0.0284964	0.0189794	0.0554157	0.615223	0.166247	26.6907	0.462276	0.544575	0.75	0.883523
	4	0.778455	0.784648	0.311209	0.776603	0.784963	0.775638	0.656387	0.685501	0.571891	-0.0479373	8.28712	4.2375	4.08924	7.16926	7.84807	8.14751	1.66608	1.85205	0.0811279	1.05392	0.492898	0.699506	7.36061	4.2375	1.98787	0.773962	0.775293	0.492898	0.769197	0.618139	0.031101	0.0250753	0.0555844	0.618429	0.166753	26.2008	0.538155	0.523833	0.897168	0.873292
	5	0.744399	0.750656	0.331373	0.742679	0.753442	0.747969	0.657695	0.606548	0.531917	-0.0465666	7.02105	4.247	4.08806	6.54334	6.68976	7.16933	1.42652	1.57517	-0.00276402	1.11226	0.50845	0.660342	6.66946	4.247	1.658	0.739914	0.740777	0.50845	0.734398	0.61883	0.0251092	0.0181418	0.0408628	0.618984	0.122588	23.2637	0.500537	0.622289	0.733711	0.912181
	6	0.755057	0.760497	0.339078	0.753829	0.761747	0.748754	0.656458	0.640283	0.54941	-0.0238309	7.35062	4.31148	4.18053	6.71558	7.09785	7.16413	1.464	1.64627	-0.381159	1.06452	0.526389	0.675188	6.93978	4.31148	1.66229	0.753021	0.755212	0.526389	0.748872	0.623457	0.031746	0.0245203	0.0404048	0.623509	0.121215	24.7399	0.592002	0.619393	0.902099	0.943837
	7	0.775041	0.783609	0.330162	0.774128	0.781391	0.766133	0.66245	0.687087	0.573733	-0.0182717	8.24255	4.31916	4.19603	7.22855	7.81156	7.76391	1.6069	1.80859	-0.438529	1.12329	0.521741	0.700045	7.55241	4.31916	1.82949	0.773026	0.777284	0.521741	0.769684	0.624001	0.0336962	0.0256142	0.0481246	0.624099	0.144374	26.4937	0.593574	0.592671	0.983533	0.982036
	8	0.78635	0.792122	0.320237	0.785559	0.790317	0.775194	0.654812	0.697658	0.578306	-0.0236366	8.62103	4.23075	4.10604	7.41567	8.26307	8.12018	1.7148	1.9531	-0.405741	1.09456	0.508887	0.706716	7.70331	4.23075	1.95552	0.784089	0.785794	0.508887	0.780701	0.617646	0.0349041	0.0304527	0.0530522	0.617418	0.159156	26.7872	0.504204	0.532305	0.892147	0.94187
	9	0.780796	0.786178	0.314817	0.780171	0.782434	0.77599	0.655656	0.684101	0.570511	-0.021886	8.35357	4.1743	4.06024	7.17637	8.05319	8.13961	1.6714	1.92923	-0.41075	1.04469	0.506802	0.699451	7.47087	4.1743	1.92292	0.779083	0.778752	0.506802	0.77584	0.613474	0.0359707	0.024365	0.0519049	0.613483	0.155715	26.324	0.461536	0.497927	0.804954	0.868421
	10	0.798	0.811308	0.297428	0.797562	0.814655	0.807863	0.664756	0.693912	0.581695	-0.0324061	9.59931	4.29763	4.19517	8.28215	8.83428	9.61516	1.82062	2.05562	-0.0791458	1.06061	0.497572	0.717729	8.63494	4.29763	2.21922	0.79663	0.810745	0.497572	0.794086	0.622472	0.0469509	0.0354997	0.0589933	0.622558	0.17698	26.7513	0.344315	0.452317	0.633277	0.831919
	11	0.789084	0.806034	0.336341	0.78816	0.808805	0.794574	0.688904	0.693332	0.587366	-0.0382526	9.31107	4.75487	4.63439	8.45589	8.3979	8.95866	1.61359	1.76617	-0.0941156	1.13211	0.537169	0.718508	8.76637	4.75487	1.93981	0.787187	0.80497	0.537169	0.784546	0.652468	0.0442783	0.0350994	0.0484978	0.652483	0.145493	26.9261	0.671394	0.552315	1.09917	0.904221
	12	0.808038	0.823205	0.363187	0.80759	0.828842	0.807706	0.715612	0.66448	0.585385	-0.0220792	10.3125	5.3353	5.19	9.60017	9.3394	9.66331	1.58613	1.75049	-0.149255	1.13426	0.572183	0.725394	9.89078	5.3353	1.92117	0.806565	0.821289	0.572183	0.804091	0.684308	0.051505	0.0418919	0.0407153	0.684318	0.122146	25.891	0.582176	0.56713	0.928044	0.904059
	13	0.791089	0.80132	0.365049	0.790212	0.803618	0.784372	0.698177	0.657225	0.573591	-0.00149694	9.06643	4.95151	4.78579	8.30405	8.49873	8.55342	1.52435	1.71639	-0.557068	1.12032	0.564226	0.708339	8.59369	4.95151	1.75099	0.789446	0.795867	0.564226	0.785785	0.663951	0.0444016	0.0336906	0.0382285	0.664004	0.114686	25.4001	0.664163	0.609442	1.07465	0.986111
	14	0.794149	0.800028	0.345224	0.793782	0.801565	0.780547	0.683195	0.688211	0.583567	-0.00342281	9.00138	4.72115	4.58346	8.00376	8.65956	8.34801	1.59398	1.8342	-0.546949	1.09341	0.546567	0.713481	8.40129	4.72115	1.82353	0.792951	0.79533	0.546567	0.789887	0.65042	0.0401811	0.0341686	0.0434903	0.650623	0.130471	26.6317	0.642799	0.588575	1.09949	1.00675
	15	0.791846	0.806525	0.305669	0.791823	0.808187	0.795953	0.668795	0.694277	0.58329	-0.0355	9.33723	4.44639	4.35723	8.13396	8.58984	8.9786	1.73315	1.93187	-0.0317898	1.0503	0.50772	0.716414	8.60549	4.44639	2.08866	0.791446	0.805056	0.50772	0.789524	0.632784	0.043138	0.0366912	0.0553317	0.632834	0.165995	26.9684	0.534574	0.491281	0.932677	0.857143
	16	0.804222	0.819764	0.305588	0.803643	0.818114	0.810515	0.675681	0.697633	0.587589	-0.0307138	10.0966	4.46372	4.37023	8.46966	9.14817	9.75568	1.84017	2.04945	-0.077388	1.10173	0.508974	0.725111	8.97258	4.46372	2.2389	0.80292	0.815182	0.508974	0.801101	0.633949	0.0443073	0.0345609	0.0576599	0.634197	0.17298	27.0199	0.46311	0.486026	0.855379	0.897707
	17	0.781914	0.791371	0.288165	0.781489	0.787462	0.776611	0.639877	0.69506	0.573061	-0.0291506	8.58638	4.00755	3.92228	7.07561	8.12587	8.11247	1.7989	2.02764	-0.147472	1.06227	0.480726	0.703373	7.53893	4.00755	2.11777	0.780843	0.786276	0.480726	0.778538	0.600603	0.0344548	0.0273195	0.0606955	0.600386	0.182087	26.7988	0.475161	0.494891	0.862039	0.897833
	18	0.810548	0.824911	0.291451	0.809766	0.82589	0.826314	0.677776	0.679266	0.580814	-0.0449662	10.4228	4.4638	4.3788	8.72668	9.48317	10.7212	1.89631	2.12446	0.154543	1.22691	0.496315	0.723417	9.28845	4.4638	2.36665	0.809218	0.821067	0.496315	0.807452	0.633954	0.0435793	0.0311948	0.0594133	0.6339	0.17824	26.3375	0.458865	0.458865	0.862709	0.862709
	19	0.78021	0.788947	0.271569	0.778565	0.785521	0.783833	0.64059	0.677307	0.563443	-0.0732939	8.4763	3.91423	3.81617	6.85141	7.95874	8.43762	1.83566	2.03328	0.273649	1.07283	0.453974	0.696641	7.27618	3.91423	2.24614	0.776754	0.782046	0.453974	0.773557	0.593019	0.0235726	0.0143485	0.0662272	0.593216	0.198682	25.9671	0.505348	0.467597	0.891074	0.824508
	20	0.800429	0.811604	0.316734	0.799164	0.812775	0.799146	0.68181	0.70305	0.590118	-0.0492793	9.61596	4.58675	4.43567	8.11664	8.86805	9.22541	1.75904	1.93341	0.183059	1.09263	0.5095	0.722731	8.56664	4.58675	2.13731	0.797326	0.805811	0.5095	0.793438	0.64201	0.0331126	0.0261256	0.0564479	0.642298	0.169344	26.9823	0.501896	0.497107	0.860427	0.852217
	21	0.791237	0.805253	0.298138	0.789515	0.80772	0.796337	0.673405	0.696327	0.582955	-0.0772226	9.26971	4.38691	4.24509	7.82753	8.38756	9.05275	1.76358	1.91195	0.473996	1.11677	0.484076	0.715621	8.14214	4.38691	2.21525	0.786952	0.798807	0.484076	0.782663	0.62873	0.0332975	0.0233315	0.0620881	0.628794	0.186264	26.676	0.47295	0.487787	0.792152	0.817004
	22	0.781358	0.789067	0.327443	0.781928	0.786728	0.780545	0.662288	0.686516	0.573435	-0.00045812	8.48169	4.25227	4.148	7.26864	8.14534	8.31539	1.66427	1.91553	-0.594501	1.06927	0.520438	0.702493	7.6445	4.25227	1.8577	0.781309	0.786065	0.520438	0.778937	0.619212	0.0272823	0.0195664	0.0492529	0.619034	0.147759	26.5247	0.607557	0.541851	1.07143	0.955556
	23	0.79158	0.797575	0.345509	0.791033	0.797893	0.794456	0.697962	0.66176	0.572783	-0.0229822	8.88021	4.79366	4.62243	7.82685	8.47435	9.03466	1.5728	1.76782	-0.086267	1.0918	0.538484	0.706126	8.17227	4.79366	1.82319	0.788904	0.792297	0.538484	0.784615	0.654795	0.0197015	0.0102471	0.0437871	0.654891	0.131361	25.4674	0.555326	0.578077	0.883224	0.919408
	24	0.776714	0.787562	0.281209	0.775874	0.785956	0.794151	0.644693	0.690911	0.570311	-0.0645654	8.41453	3.99324	3.90604	6.89405	7.86391	8.88783	1.78636	1.96931	0.294679	1.08148	0.464261	0.699993	7.32327	3.99324	2.16712	0.774366	0.784375	0.464261	0.772048	0.599458	0.0238874	0.0138285	0.0654903	0.599577	0.196471	26.6321	0.411517	0.497569	0.705109	0.852555
	25	0.773903	0.780588	0.274427	0.772637	0.779175	0.791741	0.641376	0.639046	0.54511	-0.0599984	8.11529	3.88486	3.77982	6.63993	7.68918	8.80096	1.77757	1.97927	0.391653	1.06237	0.450369	0.681792	7.05964	3.88486	2.17239	0.769829	0.778165	0.450369	0.766003	0.590572	0.0150827	0.00730689	0.0629064	0.590816	0.188719	24.4661	0.371335	0.472445	0.625943	0.79638
	26	0.757009	0.761329	0.323608	0.756044	0.758173	0.767248	0.655402	0.647233	0.550529	-0.04413	7.37974	4.19318	4.05153	6.49642	7.10642	7.83826	1.50962	1.69475	0.0548719	0.994983	0.498964	0.676225	6.74225	4.19318	1.76777	0.753282	0.754011	0.498964	0.748385	0.61488	0.0248447	0.016188	0.0480106	0.61525	0.144032	24.8492	0.554543	0.541795	0.84701	0.827538
	27	0.800046	0.804106	0.339476	0.79956	0.800906	0.799205	0.685898	0.652254	0.567581	-0.0037115	9.20961	4.62852	4.48482	7.92129	8.92094	9.23888	1.6465	1.92739	-0.442477	1.02686	0.535955	0.70603	8.36926	4.62852	1.88844	0.798406	0.799949	0.535955	0.795064	0.644667	0.0362856	0.0257691	0.0447193	0.644924	0.134158	25.1326	0.509784	0.511843	0.879218	0.882771
	28	0.816947	0.825687	0.297493	0.816651	0.817138	0.819726	0.666304	0.731473	0.598548	-0.0313278	10.4736	4.20131	4.10217	7.9132	9.83022	10.3367	2.06769	2.3398	-0.167422	1.07322	0.490521	0.734239	8.52029	4.20131	2.40936	0.815332	0.817961	0.490521	0.813011	0.615482	0.0227038	0.0130276	0.0664103	0.615939	0.199231	28.0894	0.439669	0.449303	0.865517	0.884483
	29	0.776533	0.781937	0.304538	0.77591	0.77839	0.777149	0.644674	0.711182	0.57812	-0.03604	8.17165	4.02721	3.9301	6.8418	7.86801	8.17582	1.70701	1.95371	-0.233508	1.03642	0.488832	0.701667	7.21526	4.02721	1.97338	0.77447	0.778479	0.488832	0.771697	0.602165	0.0295636	0.0219666	0.0583502	0.60261	0.175051	27.3946	0.612726	0.517634	1.06009	0.895565
	30	0.793235	0.80006	0.309222	0.793416	0.796202	0.79684	0.659396	0.67903	0.572002	-0.0129784	9.00299	4.2253	4.12652	7.46745	8.64032	9.05761	1.76684	2.0449	-0.389116	1.10648	0.504258	0.706822	7.90469	4.2253	2.02921	0.792538	0.796481	0.504258	0.790246	0.617247	0.0307421	0.0259701	0.053788	0.617423	0.161364	26.2031	0.563003	0.510148	1.01322	0.918101
	31	0.775573	0.786783	0.323152	0.775913	0.788658	0.793476	0.670292	0.666771	0.566658	-0.0224769	8.38011	4.37224	4.26866	7.39677	7.88129	8.88741	1.59494	1.80258	-0.260692	1.0452	0.518299	0.697518	7.80168	4.37224	1.84511	0.774807	0.78393	0.518299	0.772133	0.627716	0.029169	0.0221729	0.0481472	0.62759	0.144441	25.8562	0.528344	0.523627	0.853659	0.846037
	32	0.808289	0.819274	0.347615	0.808282	0.822407	0.828352	0.711596	0.659113	0.57815	-0.0252239	10.0665	4.98342	4.86302	8.76214	9.35935	10.9352	1.67333	1.8781	-0.12237	1.07126	0.549971	0.719266	9.26365	4.98342	1.98962	0.806938	0.821196	0.549971	0.804819	0.665743	0.0204545	0.011811	0.0450001	0.666116	0.135	25.6589	0.738174	0.49615	1.23346	0.829044
	33	0.79818	0.806561	0.325247	0.798485	0.806076	0.818502	0.690546	0.669751	0.575259	-0.0236897	9.33919	4.60409	4.49768	8.0964	8.87043	10.2632	1.67073	1.92664	-0.0606051	1.05074	0.523666	0.711743	8.46203	4.60409	2.00093	0.797375	0.8057	0.523666	0.795117	0.643118	0.0283688	0.0167464	0.0500595	0.64316	0.150179	26.0041	0.386774	0.497996	0.658703	0.848123
	34	0.829233	0.833569	0.305439	0.828376	0.829585	0.824383	0.678744	0.695178	0.588659	-0.00599928	11.017	4.42181	4.2919	8.66094	10.559	10.6689	2.01049	2.38794	-0.253127	0.986175	0.504019	0.73207	9.38822	4.42181	2.42213	0.826975	0.831227	0.504019	0.824253	0.631119	0.0402447	0.0300198	0.059478	0.631557	0.178434	26.6123	0.549334	0.413935	1.11373	0.839216
	35	0.794349	0.794746	0.310596	0.79165	0.791398	0.798645	0.699734	0.623957	0.553065	-0.104494	8.74403	4.60358	4.37172	7.33774	8.35727	9.30404	1.63783	1.81538	1.14647	1.00599	0.478189	0.69296	7.54476	4.60358	2.1342	0.786263	0.784644	0.478189	0.778579	0.643086	-0.00123001	-0.0105525	0.0550807	0.643332	0.165242	23.5674	0.502119	0.489142	0.771987	0.752036
	36	0.790704	0.793768	0.2788	0.788449	0.788265	0.794918	0.667846	0.703761	0.579711	-0.0997054	8.69781	4.14839	3.98459	6.86517	8.26217	9.04717	1.81636	1.99166	0.781226	1.02773	0.449286	0.708299	7.22628	4.14839	2.29591	0.784068	0.783769	0.449286	0.778302	0.611529	-0.00200602	-0.00909091	0.0707433	0.611938	0.21223	26.6821	0.516836	0.482149	0.860919	0.803139
	37	0.805178	0.808726	0.339101	0.80487	0.810305	0.801565	0.693564	0.680416	0.582411	-0.0119373	9.45621	4.75688	4.62231	8.33602	9.17863	9.35661	1.6371	1.92955	-0.329216	1.07863	0.539652	0.716941	8.75052	4.75688	1.9254	0.80351	0.808356	0.539652	0.800719	0.652589	0.0333333	0.0269623	0.046222	0.652948	0.138666	26.3296	0.566937	0.542596	0.973868	0.932056
	38	0.782856	0.784884	0.326789	0.781416	0.78192	0.778686	0.677462	0.659074	0.56402	-0.0420351	8.29729	4.43567	4.27001	7.13801	8.02873	8.31811	1.60239	1.81004	0.0328952	1.01071	0.510571	0.695095	7.42108	4.43567	1.87504	0.778485	0.77726	0.510571	0.773435	0.63206	0.0154867	0.00669643	0.0486724	0.632497	0.146017	25.2199	0.5467	0.544775	0.876543	0.873457
	39	0.788314	0.790486	0.279207	0.786094	0.786842	0.795156	0.646853	0.648207	0.552635	-0.0655972	8.54592	3.97466	3.83705	6.91296	8.19384	9.035	1.82227	2.06152	0.467745	1.02395	0.45151	0.690816	7.24423	3.97466	2.25801	0.782463	0.781528	0.45151	0.777733	0.597962	0.0255875	0.0163416	0.0643342	0.598259	0.193003	24.6276	0.641321	0.466002	1.126	0.818182
	40	0.785771	0.787507	0.284698	0.784669	0.782836	0.785438	0.644247	0.681874	0.566603	-0.0421436	8.41209	3.99564	3.88066	6.89837	8.19865	8.54201	1.76727	2.0519	0.0631383	1.0125	0.468426	0.697825	7.28606	3.99564	2.13636	0.782577	0.781192	0.468426	0.779008	0.599651	0.0302068	0.0226506	0.0615648	0.599694	0.184695	26.0928	0.549258	0.489669	0.98452	0.877709
	41	0.811423	0.81813	0.304495	0.811167	0.815842	0.81035	0.664156	0.704954	0.586921	0.00289612	9.99687	4.2521	4.16432	8.20446	9.52859	9.7745	1.88034	2.24092	-0.551084	1.08768	0.506094	0.72396	8.8108	4.2521	2.21191	0.810041	0.817275	0.506094	0.808245	0.6192	0.049676	0.0387766	0.0575063	0.619418	0.172519	27.2129	0.674368	0.473512	1.33694	0.938739
	42	0.770503	0.772981	0.260537	0.767615	0.765814	0.776982	0.639955	0.632007	0.539041	-0.0959943	7.80982	3.80341	3.64841	6.18952	7.42	8.23303	1.78986	1.95088	0.812144	1.04247	0.419398	0.674679	6.36736	3.80341	2.25339	0.76247	0.758469	0.419398	0.75567	0.583629	0.00101112	-0.0045755	0.0686216	0.583505	0.205865	23.8259	0.496709	0.476417	0.817126	0.783745
	43	0.803816	0.810986	0.268849	0.803782	0.810999	0.818701	0.648772	0.693755	0.576157	-0.0269446	9.58123	3.9888	3.92235	7.8705	9.14049	10.2076	1.9434	2.29154	0.0161116	1.05791	0.466109	0.714306	8.40119	3.9888	2.40144	0.802771	0.812466	0.466109	0.801143	0.599102	0.039189	0.0288109	0.0670711	0.599437	0.201213	26.7777	0.460826	0.414569	0.890388	0.801012
	44	0.786469	0.797083	0.268954	0.785337	0.794335	0.817486	0.645187	0.668661	0.561791	-0.0590867	8.85625	3.93154	3.84178	7.1798	8.22017	10.1699	1.86706	2.09083	0.317102	1.01669	0.453436	0.69936	7.59107	3.93154	2.3262	0.783084	0.795047	0.453436	0.780252	0.594447	0.0268873	0.0187696	0.067009	0.594394	0.201027	25.6711	0.575168	0.436001	1.02745	0.778851
	45	0.799962	0.800035	0.298044	0.797648	0.796234	0.801102	0.675933	0.674916	0.571948	-0.0765801	9.00173	4.32714	4.13998	7.33909	8.70004	9.39495	1.78474	2.01058	0.502528	0.98755	0.473632	0.706778	7.62833	4.32714	2.19824	0.793815	0.787931	0.473632	0.787582	0.624564	0.012987	0.00382305	0.0606565	0.624801	0.181969	25.5477	0.574771	0.45242	0.985484	0.775705
	46	0.773051	0.785981	0.312279	0.772288	0.788454	0.781527	0.662404	0.686242	0.574518	-0.059527	8.34497	4.36012	4.27334	7.48135	7.76717	8.31152	1.61242	1.78141	0.120431	1.02071	0.5074	0.701629	7.79774	4.36012	1.93803	0.771876	0.782638	0.5074	0.769988	0.626874	0.036304	0.0277148	0.0535647	0.626498	0.160694	26.7173	0.337579	0.518792	0.533372	0.819686
	47	0.774117	0.787957	0.31248	0.774123	0.785146	0.772317	0.664599	0.688495	0.57586	-0.0509589	8.43203	4.36099	4.27159	7.35719	7.84328	7.93681	1.62653	1.79851	0.144861	0.987233	0.507493	0.703335	7.76542	4.36099	1.97207	0.773839	0.783044	0.507493	0.771782	0.626935	0.0326589	0.0246902	0.054447	0.626994	0.163341	26.7784	0.367672	0.502827	0.583285	0.797699
	48	0.807394	0.814591	0.352748	0.807086	0.81227	0.803345	0.695971	0.692479	0.590825	-0.0134884	9.78696	4.91536	4.74158	8.56896	9.32109	9.46464	1.65521	1.89632	-0.411687	0.965476	0.553114	0.724555	8.84096	4.91536	1.93337	0.806222	0.805111	0.553114	0.801955	0.661897	0.0345105	0.0321833	0.0449915	0.661793	0.134975	26.6324	0.52679	0.520965	0.909836	0.899776
	49	0.80462	0.813132	0.353533	0.804023	0.810604	0.796017	0.695361	0.691697	0.589221	-0.0219984	9.70272	4.84105	4.68057	8.45809	9.14489	9.0951	1.66098	1.88903	-0.5913	1.02643	0.552742	0.722945	8.82826	4.84105	1.88986	0.802856	0.805499	0.552742	0.79926	0.657596	0.0384817	0.0305095	0.0444378	0.657457	0.133313	26.6422	0.627219	0.530516	1.07639	0.910431
	50	0.768498	0.780639	0.309788	0.766802	0.778078	0.777048	0.657601	0.692386	0.573028	-0.0537643	8.11738	4.1839	4.0837	7.0806	7.53844	8.1397	1.64411	1.80177	0.0306287	1.04915	0.495457	0.698214	7.41784	4.1839	1.95075	0.765765	0.77506	0.495457	0.762709	0.61419	0.0268236	0.0149817	0.0559246	0.614296	0.167774	26.7711	0.571398	0.521428	0.924175	0.843354
	51	0.768781	0.779163	0.308882	0.768289	0.782499	0.771648	0.658086	0.689046	0.571995	-0.0575861	8.05647	4.22046	4.11628	7.08798	7.56714	7.94441	1.62426	1.79297	0.107679	1.18939	0.494965	0.696922	7.37618	4.22046	1.93627	0.76655	0.775189	0.494965	0.763621	0.616892	0.0284212	0.0177997	0.0553477	0.616812	0.166043	26.6481	0.261732	0.57507	0.421196	0.925439
	52	0.779101	0.783322	0.312236	0.777715	0.785389	0.772814	0.661461	0.684944	0.571315	-0.0485198	8.23029	4.23261	4.08117	7.17902	7.89365	8.03494	1.65916	1.86496	0.0577121	1.03075	0.492369	0.698545	7.43206	4.23261	1.96873	0.775121	0.773817	0.492369	0.770374	0.617781	0.024298	0.0148236	0.0550871	0.617577	0.165261	26.1603	0.514509	0.511688	0.864056	0.859319
	53	0.780364	0.786376	0.310299	0.778109	0.786218	0.772129	0.65391	0.686598	0.572822	-0.0377973	8.36226	4.24535	4.09927	7.1915	7.91889	8.00724	1.68146	1.86531	0.0875991	1.08848	0.494139	0.700861	7.30519	4.24535	1.99102	0.775757	0.77769	0.494139	0.770989	0.61871	0.0318605	0.0286608	0.0559529	0.619173	0.167859	26.2557	0.495706	0.537937	0.827154	0.897622
	54	0.746477	0.750924	0.331011	0.744528	0.755651	0.755487	0.657378	0.605274	0.531911	-0.0453112	7.02969	4.27752	4.11936	6.56273	6.75981	7.41461	1.42696	1.58031	0.0479822	1.1456	0.508845	0.660461	6.71755	4.27752	1.67207	0.742262	0.741328	0.508845	0.736866	0.621034	0.0248036	0.019606	0.0406511	0.621535	0.121953	23.2401	0.464279	0.616702	0.678317	0.901009
	55	0.743472	0.7518	0.33189	0.741932	0.751115	0.746902	0.655573	0.607881	0.532757	-0.0479017	7.05802	4.25003	4.08759	6.51429	6.67649	7.14093	1.42807	1.57093	-0.024562	1.07425	0.507239	0.661367	6.65246	4.25003	1.64938	0.739464	0.740888	0.507239	0.733939	0.619049	0.0303422	0.0234229	0.0409439	0.619207	0.122832	23.2903	0.501304	0.625816	0.732122	0.913963
	56	0.754814	0.76025	0.338711	0.75329	0.760403	0.74986	0.656209	0.641589	0.549607	-0.0227302	7.34203	4.29238	4.15945	6.68928	7.082	7.19966	1.45604	1.6499	-0.384537	1.04366	0.526267	0.675185	6.95917	4.29238	1.65756	0.752536	0.756114	0.526267	0.748083	0.622098	0.0319147	0.0270717	0.0407867	0.621927	0.12236	24.7654	0.689917	0.61726	1.06251	0.950612
	57	0.756504	0.760767	0.338526	0.755965	0.764021	0.741132	0.656367	0.638396	0.549453	-0.0242524	7.36005	4.36055	4.23043	6.73237	7.15238	6.91946	1.46047	1.64025	-0.331512	1.061	0.526604	0.67534	6.94778	4.36055	1.66224	0.754673	0.754912	0.526604	0.750573	0.626904	0.0375845	0.0267643	0.0398026	0.626897	0.119408	24.7047	0.479477	0.61293	0.72019	0.92064
	58	0.775895	0.782599	0.330733	0.775349	0.781711	0.766286	0.661776	0.687612	0.573412	-0.0210979	8.19958	4.29872	4.17177	7.32091	7.85925	7.76851	1.59281	1.82828	-0.457144	1.08297	0.52205	0.699377	7.49513	4.29872	1.83133	0.774247	0.778627	0.52205	0.770664	0.62255	0.0339103	0.0279368	0.0481593	0.622555	0.144478	26.4788	0.576068	0.553155	0.957727	0.919633
	59	0.774459	0.784	0.329708	0.773021	0.781614	0.765521	0.662148	0.687155	0.573823	-0.0158375	8.25925	4.31834	4.19414	7.17985	7.76876	7.74385	1.60665	1.79902	-0.447	1.12667	0.521366	0.700284	7.61998	4.31834	1.82921	0.771918	0.775667	0.521366	0.768709	0.623943	0.0375128	0.0285997	0.0481564	0.624227	0.144469	26.4869	0.64155	0.624016	1.07075	1.04149
	60	0.786208	0.792523	0.320351	0.785657	0.789019	0.776549	0.656486	0.697156	0.578457	-0.0306815	8.63963	4.24702	4.1249	7.43077	8.2569	8.16656	1.71566	1.94417	-0.407998	1.09761	0.509998	0.706994	7.739	4.24702	1.96164	0.783945	0.785512	0.509998	0.780547	0.618831	0.037166	0.0288757	0.0527369	0.618934	0.158211	26.7954	0.529533	0.532825	0.930108	0.93589
	61	0.786704	0.791579	0.31948	0.785326	0.79073	0.775911	0.651672	0.698205	0.578057	-0.0189607	8.59594	4.20956	4.08567	7.40094	8.26119	8.15705	1.71067	1.96248	-0.485312	1.06627	0.508521	0.706315	7.64103	4.20956	1.94413	0.784045	0.784273	0.508521	0.7808	0.616091	0.037608	0.0365269	0.0525961	0.615569	0.157788	26.8006	0.434801	0.526851	0.765933	0.928086
	62	0.777562	0.786004	0.314375	0.777222	0.783271	0.771853	0.65452	0.684887	0.570228	-0.0209451	8.34595	4.14172	4.03385	7.18988	7.9238	7.96758	1.66623	1.91317	-0.48673	1.09317	0.50549	0.699206	7.48754	4.14172	1.92554	0.77588	0.77798	0.50549	0.773106	0.611025	0.0399534	0.0276753	0.0518472	0.611184	0.155542	26.3733	0.612682	0.513127	1.07902	0.903686
	63	0.78283	0.787807	0.314688	0.782053	0.782715	0.784707	0.656612	0.685138	0.571734	-0.0187278	8.4254	4.20123	4.07993	7.12769	8.14451	8.51434	1.67787	1.9386	-0.413413	1.03177	0.508449	0.700924	7.50243	4.20123	1.92999	0.78129	0.778344	0.508449	0.77774	0.615476	0.0370446	0.0240736	0.05174	0.615414	0.15522	26.3272	0.320156	0.475261	0.556906	0.826708
	64	0.797555	0.811416	0.297027	0.7974	0.815992	0.807126	0.664988	0.692624	0.581761	-0.0380488	9.60535	4.33337	4.23016	8.42436	8.83698	9.57582	1.81423	2.03929	-0.0349586	1.03586	0.497434	0.717818	8.69431	4.33337	2.22404	0.796686	0.812535	0.497434	0.794188	0.625002	0.0475715	0.0366991	0.0586037	0.625055	0.175811	26.7198	0.198344	0.443108	0.361018	0.806527
	65	0.798056	0.810222	0.297742	0.797506	0.815779	0.807779	0.664981	0.694531	0.581292	-0.0332681	9.5386	4.27078	4.16333	8.24258	8.8251	9.62065	1.80147	2.06639	-0.133698	1.03409	0.496087	0.716988	8.57528	4.27078	2.19649	0.79644	0.810205	0.496087	0.793773	0.620549	0.0455871	0.0375319	0.0588196	0.620469	0.176459	26.7293	0.322495	0.439089	0.596291	0.811872
	66	0.791365	0.804472	0.336222	0.789552	0.807184	0.790551	0.687899	0.692276	0.586327	-0.0274684	9.22872	4.73416	4.61611	8.52733	8.45221	8.76275	1.60716	1.78536	-0.0977912	1.04495	0.535981	0.717172	8.77472	4.73416	1.9116	0.788409	0.804949	0.535981	0.785993	0.651213	0.0447123	0.0371524	0.0484141	0.651461	0.145242	26.8952	0.652503	0.533113	1.05804	0.864451
	67	0.807849	0.81983	0.363014	0.807355	0.827856	0.803705	0.717914	0.662579	0.583826	-0.00887927	10.1006	5.32625	5.17698	9.66289	9.31664	9.45845	1.56359	1.74919	-0.112497	1.09619	0.571651	0.722921	9.75488	5.32625	1.89896	0.806139	0.822477	0.571651	0.803674	0.683857	0.0476708	0.0343481	0.0402041	0.683706	0.120612	25.8077	0.802136	0.566721	1.27099	0.897972
	68	0.790131	0.801262	0.364497	0.788901	0.80337	0.780064	0.701321	0.65814	0.573754	-0.00128879	9.0635	4.934	4.7661	8.32323	8.4455	8.36707	1.50848	1.7117	-0.602941	1.1206	0.564633	0.708409	8.52966	4.934	1.75608	0.788259	0.795306	0.564633	0.784532	0.662959	0.0442466	0.0333063	0.0382189	0.663195	0.114657	25.4136	0.540006	0.60666	0.883965	0.993074
	69	0.794023	0.801612	0.346162	0.794055	0.802772	0.7925	0.686967	0.687329	0.584161	-0.00197623	9.08126	4.76845	4.62554	8.14093	8.65967	8.89226	1.60239	1.81604	-0.49693	1.08744	0.547929	0.714576	8.51113	4.76845	1.84549	0.792954	0.795057	0.547929	0.789833	0.653286	0.0355849	0.0280937	0.0434052	0.653094	0.130216	26.5874	0.563262	0.612809	0.963342	1.04808
	70	0.790292	0.805535	0.306029	0.791005	0.808828	0.789277	0.66677	0.694683	0.583126	-0.0369703	9.2846	4.43748	4.34537	8.07329	8.54292	8.66978	1.72751	1.92517	-0.0163814	1.15465	0.507754	0.715852	8.56024	4.43748	2.09001	0.790421	0.805085	0.507754	0.788177	0.632183	0.0488483	0.0395581	0.0554884	0.632341	0.166465	26.9645	0.49331	0.530752	0.863153	0.928665
	71	0.804799	0.820279	0.304472	0.804461	0.81842	0.804213	0.675135	0.698271	0.588006	-0.0332061	10.1283	4.46667	4.371	8.47674	9.17167	9.41386	1.85266	2.05336	-0.0814435	1.10493	0.5082	0.725594	8.99632	4.46667	2.21393	0.803376	0.813692	0.5082	0.801508	0.634147	0.0455809	0.0347729	0.0577223	0.634384	0.173167	27.0304	0.527401	0.493497	0.96712	0.904949
	72	0.783078	0.794171	0.288652	0.782385	0.788374	0.777359	0.639794	0.697415	0.575136	-0.032916	8.7168	4.03633	3.94943	7.11978	8.17099	8.12811	1.82816	2.02436	-0.139455	1.07378	0.481639	0.705889	7.52439	4.03633	2.11398	0.781921	0.787515	0.481639	0.779444	0.602885	0.032484	0.0262922	0.0608994	0.602203	0.182698	26.8865	0.492236	0.496351	0.882018	0.889392
	73	0.809639	0.823848	0.290684	0.808759	0.825793	0.82332	0.676289	0.679131	0.580676	-0.0382988	10.3538	4.47228	4.38449	8.64675	9.42203	10.5271	1.89537	2.10676	0.211887	1.27489	0.495725	0.722856	9.21347	4.47228	2.38773	0.808099	0.819068	0.495725	0.806133	0.634522	0.0409444	0.0302288	0.0595774	0.634549	0.178732	26.325	0.668844	0.477869	1.25186	0.894415
	74	0.779973	0.789879	0.271219	0.778053	0.785133	0.781469	0.640074	0.679149	0.564455	-0.070721	8.51833	3.91733	3.81753	6.85942	7.94514	8.33525	1.84668	2.0282	0.292208	1.05227	0.454099	0.697669	7.27203	3.91733	2.25834	0.776415	0.782037	0.454099	0.772974	0.593275	0.0256581	0.01549	0.0667661	0.593423	0.200298	26.0239	0.608762	0.456695	1.05961	0.794924
	75	0.797091	0.810818	0.316202	0.796103	0.810259	0.799798	0.677668	0.701694	0.589737	-0.0461251	9.57185	4.60987	4.46541	8.15336	8.71155	9.24607	1.75027	1.88976	0.327638	1.07691	0.508635	0.72214	8.57646	4.60987	2.15164	0.79406	0.805802	0.508635	0.790188	0.643485	0.0421405	0.035304	0.0571834	0.643783	0.17155	26.9901	0.589105	0.490586	1.01196	0.842727
	76	0.790993	0.804477	0.298143	0.788739	0.807784	0.792278	0.672836	0.696172	0.582472	-0.0749869	9.22895	4.37042	4.23025	7.73268	8.35811	8.8616	1.75706	1.91243	0.443479	1.14955	0.483368	0.714976	8.22519	4.37042	2.20445	0.786282	0.798194	0.483368	0.781869	0.62759	0.0331172	0.0247629	0.0619375	0.628083	0.185813	26.6726	0.716951	0.484527	1.20595	0.815002
	77	0.779408	0.787069	0.327415	0.78048	0.786856	0.77634	0.661876	0.684281	0.57224	-0.00420197	8.39273	4.25999	4.16522	7.29281	8.07139	8.13937	1.65355	1.8947	-0.533693	1.08443	0.519845	0.700861	7.59897	4.25999	1.847	0.779527	0.78525	0.519845	0.777269	0.619771	0.0288661	0.0179218	0.0490688	0.619406	0.147206	26.5163	0.705923	0.560262	1.22539	0.972542
	78	0.792647	0.797145	0.345528	0.791511	0.796523	0.792293	0.697055	0.660914	0.57254	-0.0157218	8.85924	4.80862	4.63523	7.78336	8.50128	8.93758	1.58002	1.76793	-0.0293742	1.08278	0.537812	0.705783	8.15804	4.80862	1.82733	0.789502	0.79265	0.537812	0.785661	0.655684	0.0180508	0.00854667	0.0438326	0.655908	0.131498	25.4333	0.618867	0.590673	0.981386	0.936677
	79	0.775852	0.785769	0.281088	0.775205	0.785633	0.786713	0.646152	0.690723	0.569361	-0.0683472	8.3357	3.96639	3.88765	6.87092	7.82734	8.5193	1.77089	1.97342	0.211347	1.06623	0.462412	0.698599	7.37326	3.96639	2.14439	0.773431	0.784734	0.462412	0.771024	0.597293	0.0226504	0.0116874	0.0646992	0.597853	0.194098	26.6729	0.519901	0.507828	0.900614	0.879699
	80	0.775162	0.781436	0.274289	0.773905	0.778515	0.790867	0.639904	0.640943	0.545816	-0.0598321	8.15063	3.8709	3.76363	6.63754	7.75284	8.76819	1.79955	2.00285	0.349849	1.13509	0.45	0.682603	7.10864	3.8709	2.1621	0.771503	0.779586	0.45	0.76772	0.589398	0.00887257	0.00559151	0.0631173	0.58928	0.189352	24.5098	0.31183	0.45997	0.525435	0.775052
	81	0.758616	0.762322	0.323572	0.757355	0.757843	0.766209	0.655149	0.647072	0.551055	-0.0467415	7.41474	4.21677	4.06987	6.54615	7.16055	7.79858	1.51042	1.69811	0.0885561	0.988925	0.499012	0.676996	6.82302	4.21677	1.78141	0.754919	0.754519	0.499012	0.750048	0.616621	0.0293209	0.0179901	0.04804	0.616685	0.14412	24.8216	0.494295	0.53668	0.758481	0.823519
	82	0.79976	0.804685	0.339693	0.799466	0.802979	0.7949	0.685656	0.653994	0.56808	-0.0128481	9.23988	4.60289	4.45624	8.08223	8.91277	9.02245	1.65709	1.93634	-0.528868	1.00763	0.535687	0.706593	8.42572	4.60289	1.89412	0.79824	0.80132	0.535687	0.794979	0.643041	0.0344181	0.0252665	0.0447343	0.642922	0.134203	25.1643	0.67144	0.502942	1.17673	0.881427
	83	0.816195	0.825647	0.297705	0.81599	0.818107	0.830176	0.666443	0.730826	0.598399	-0.0377632	10.471	4.20848	4.11039	7.84785	9.79016	11.0308	2.05596	2.32629	-0.143156	0.982741	0.490009	0.734134	8.54948	4.20848	2.42804	0.814646	0.817516	0.490009	0.812486	0.616011	0.0275587	0.0150841	0.0664629	0.616388	0.199389	28.077	0.234566	0.421662	0.460322	0.827487
	84	0.776642	0.783553	0.305231	0.775681	0.778869	0.769294	0.648287	0.712702	0.579018	-0.0387503	8.24015	4.02466	3.93189	6.867	7.87333	7.85733	1.72304	1.95627	-0.24436	1.04481	0.488771	0.702954	7.27487	4.02466	1.98571	0.774606	0.779275	0.488771	0.771852	0.601963	0.0273176	0.016732	0.0587744	0.602265	0.176323	27.475	0.701294	0.51394	1.23066	0.901886
	85	0.793778	0.798693	0.308828	0.793726	0.796197	0.793635	0.657199	0.680178	0.571799	0.000319658	8.93509	4.20084	4.09906	7.37023	8.65685	8.89307	1.75478	2.06074	-0.401655	1.11906	0.504751	0.70607	7.88914	4.20084	2.02831	0.792893	0.796132	0.504751	0.790582	0.615447	0.0321866	0.0300865	0.0539621	0.615277	0.161886	26.2172	0.692947	0.526801	1.24821	0.948929
	86	0.775319	0.78981	0.322613	0.776285	0.789356	0.8005	0.673229	0.670688	0.569272	-0.0232655	8.51519	4.39534	4.28748	7.38355	7.89818	9.24903	1.61621	1.79694	-0.206652	1.0175	0.517512	0.700453	7.88065	4.39534	1.86843	0.775235	0.785367	0.517512	0.772699	0.62931	0.0234959	0.0185935	0.049152	0.629035	0.147456	25.9814	0.539394	0.515883	0.868234	0.830389
	87	0.807355	0.819628	0.348536	0.807407	0.823378	0.827705	0.71567	0.658037	0.578261	-0.0297508	10.0882	5.02516	4.90338	8.8338	9.31232	10.8993	1.68557	1.85314	0.020209	1.11074	0.549087	0.719492	9.34974	5.02516	2.01079	0.806057	0.820602	0.549087	0.803914	0.668059	0.0100911	0.00166579	0.0453767	0.668741	0.13613	25.629	0.774593	0.536804	1.29896	0.900196
	88	0.797657	0.808284	0.325838	0.797512	0.807224	0.825829	0.691336	0.670642	0.576028	-0.022535	9.43207	4.60803	4.50842	8.14157	8.81764	10.7199	1.68193	1.91354	-0.0456667	1.11998	0.523582	0.712991	8.5649	4.60803	2.00819	0.796285	0.804767	0.523582	0.794021	0.643369	0.034132	0.0171669	0.0505594	0.643046	0.151678	26.0737	0.345292	0.503523	0.588884	0.858741
	89	0.83259	0.835786	0.304737	0.832158	0.830219	0.820995	0.676533	0.697144	0.589754	-0.0120335	11.1793	4.41005	4.28854	8.68178	10.8152	10.4273	2.03143	2.45239	-0.308713	1.02626	0.505071	0.733733	9.42843	4.41005	2.43507	0.830726	0.834405	0.505071	0.828254	0.630318	0.0427323	0.0367213	0.0598004	0.630633	0.179401	26.7233	0.360146	0.410902	0.746712	0.851949
	90	0.791207	0.79341	0.309707	0.788328	0.78859	0.793659	0.69729	0.624354	0.552554	-0.105326	8.681	4.5726	4.34978	7.32568	8.20066	9.04311	1.63558	1.79343	1.04429	1.0415	0.478954	0.692055	7.54956	4.5726	2.1225	0.782624	0.781055	0.478954	0.774954	0.641101	0.000809252	-0.00750307	0.0545073	0.641368	0.163522	23.6178	0.603131	0.503938	0.931276	0.778116
	91	0.790725	0.793184	0.278405	0.788354	0.78761	0.784902	0.66788	0.703528	0.579651	-0.0998587	8.67041	4.15701	3.99156	6.88784	8.26479	8.5832	1.81735	1.98816	0.804078	1.01738	0.449437	0.707985	7.19282	4.15701	2.30687	0.784129	0.783302	0.449437	0.778096	0.612179	-0.00801583	-0.0122704	0.0706946	0.612451	0.212084	26.6712	0.51019	0.497469	0.843005	0.821987
	92	0.800997	0.807974	0.33959	0.801085	0.81211	0.80219	0.690972	0.679567	0.582091	-0.0101376	9.41528	4.77043	4.64143	8.27333	8.98027	9.38146	1.63862	1.88248	-0.281692	1.05709	0.538059	0.716404	8.65546	4.77043	1.90939	0.799605	0.807522	0.538059	0.796735	0.653406	0.0349398	0.0291922	0.0461456	0.65338	0.138437	26.341	0.49314	0.535835	0.84105	0.913865
	93	0.781279	0.785958	0.327156	0.780182	0.780349	0.774646	0.680195	0.659331	0.564667	-0.0386594	8.34397	4.45713	4.29032	7.11854	7.96623	8.15794	1.61689	1.7873	0.157386	0.983771	0.510972	0.695974	7.37441	4.45713	1.90075	0.776941	0.777302	0.510972	0.77184	0.633507	0.0117288	-0.000519739	0.0497034	0.633941	0.14911	25.2328	0.469243	0.536967	0.746833	0.85462
	94	0.788847	0.78953	0.27902	0.786452	0.786779	0.793269	0.64601	0.64829	0.552545	-0.0579614	8.50254	3.97803	3.83924	6.8793	8.21187	8.92683	1.82125	2.06431	0.501155	1.00444	0.449862	0.690336	7.24316	3.97803	2.25929	0.782889	0.780813	0.449862	0.778066	0.598234	0.0205582	0.015623	0.0644907	0.598283	0.193472	24.6291	0.705315	0.473391	1.22629	0.823058
	95	0.786883	0.787417	0.284452	0.785051	0.781774	0.777086	0.643907	0.681464	0.566329	-0.0363754	8.40808	3.99108	3.87622	6.84414	8.20311	8.197	1.76332	2.05536	0.0154373	1.09076	0.468397	0.697623	7.36312	3.99108	2.11859	0.782682	0.783157	0.468397	0.779269	0.599285	0.0322707	0.0244353	0.0610384	0.5991	0.183115	26.0748	0.823743	0.535326	1.48329	0.963943
	96	0.809926	0.819082	0.304196	0.810241	0.817279	0.81508	0.664651	0.707382	0.58749	0.00248358	10.0548	4.21468	4.12474	8.17979	9.469	10.0442	1.88715	2.24667	-0.626624	1.08801	0.506359	0.724736	8.74441	4.21468	2.22293	0.80896	0.815988	0.506359	0.807164	0.616467	0.0520964	0.0391955	0.0579102	0.616748	0.173731	27.2631	0.433629	0.45043	0.868191	0.901829
	97	0.771011	0.775856	0.260501	0.768193	0.768924	0.784081	0.637333	0.633	0.540488	-0.100029	7.92282	3.82696	3.67466	6.17383	7.44412	8.52903	1.81788	1.94518	0.892319	0.937027	0.419956	0.676842	6.34271	3.82696	2.27667	0.763149	0.760596	0.419956	0.756233	0.58566	0.000233074	-0.00131682	0.0696943	0.585588	0.209083	23.8909	0.503205	0.438565	0.821015	0.715549
	98	0.801629	0.811345	0.269001	0.801876	0.808705	0.824571	0.648411	0.694353	0.576479	-0.0370587	9.60134	3.98882	3.92529	7.85741	9.04233	10.5794	1.9549	2.26692	0.0315862	1.07073	0.467015	0.714661	8.48428	3.98882	2.38066	0.800843	0.813808	0.467015	0.799421	0.599104	0.0399915	0.0273735	0.0673872	0.59954	0.202162	26.8194	0.394238	0.405603	0.757503	0.779339
	99	0.786643	0.798509	0.269443	0.785623	0.796814	0.816393	0.646521	0.669858	0.562622	-0.0679949	8.926	3.93377	3.84836	7.12101	8.22718	10.0902	1.87669	2.09142	0.313311	0.956247	0.453829	0.700505	7.56878	3.93377	2.34448	0.783249	0.794484	0.453829	0.780436	0.594631	0.030175	0.0182129	0.0673006	0.594369	0.201902	25.7423	0.631107	0.424235	1.12616	0.757016
	100	0.800629	0.799826	0.297415	0.79823	0.794613	0.80433	0.677341	0.674202	0.571791	-0.0883643	8.9913	4.33864	4.14826	7.45427	8.73009	9.57045	1.776	2.01217	0.540001	1.09749	0.474582	0.706589	7.71125	4.33864	2.20079	0.794452	0.788157	0.474582	0.788501	0.625373	0.0106137	0.00361571	0.0607051	0.625496	0.182115	25.5095	0.643486	0.480565	1.10981	0.828823
class 3	1	0.786695	0.797459	0.289685	0.785775	0.797043	0.792222	0.656765	0.695117	0.576906	-0.0569761	8.87454	4.14987	4.05633	7.39054	8.28937	8.80713	1.79245	1.9975	0.20155	1.08172	0.480657	0.70846	7.76156	4.14987	2.19812	0.7847	0.793971	0.480657	0.782147	0.611641	0.028045	0.0191017	0.0627485	0.611655	0.188245	26.8186	0.284227	0.443794	0.490328	0.765601
	2	0.807076	0.816257	0.325298	0.806196	0.816452	0.806871	0.689478	0.69171	0.588161	-0.030729	9.88479	4.71976	4.59827	8.59372	9.26335	9.58864	1.72537	1.96267	-0.0706352	1.18378	0.527652	0.723807	8.93001	4.71976	2.08403	0.805132	0.812217	0.527652	0.802482	0.650335	0.0396733	0.0311948	0.0515673	0.650577	0.154702	26.788	0.336336	0.513514	0.585366	0.893728
	3	0.773078	0.781893	0.311847	0.770717	0.7804	0.772376	0.662863	0.660845	0.561989	-0.0560757	8.1698	4.29776	4.1442	7.12152	7.62038	8.02084	1.64187	1.77311	0.267422	1.0381	0.492889	0.692515	7.23459	4.29776	1.94794	0.767992	0.774502	0.492889	0.762745	0.622482	0.0252898	0.0149095	0.0535925	0.622504	0.160777	25.2795	0.455667	0.508891	0.727273	0.812221
	4	0.732203	0.735479	0.310049	0.729198	0.741186	0.737987	0.638145	0.598674	0.521122	-0.0611932	6.56084	3.98468	3.84054	6.18844	6.30448	6.84079	1.42169	1.58218	0.122636	1.04493	0.481757	0.646967	6.24126	3.98468	1.67393	0.726195	0.728684	0.481757	0.720423	0.598771	0.0268041	0.0207469	0.0442364	0.598783	0.132709	22.926	0.53051	0.574415	0.778523	0.842953
	5	0.740736	0.746741	0.290901	0.738929	0.748989	0.739724	0.628996	0.647785	0.541552	-0.0616603	6.89707	3.8499	3.73105	6.11736	6.58087	6.85898	1.54289	1.70936	0.0839472	1.07125	0.466596	0.66417	6.37979	3.8499	1.81234	0.736178	0.741085	0.466596	0.731465	0.587621	0.0284975	0.0194301	0.0537871	0.587786	0.161361	24.8224	0.524669	0.570135	0.819372	0.890375
	6	0.79866	0.807801	0.328539	0.798403	0.808427	0.79474	0.682292	0.690512	0.584424	-0.0159351	9.4059	4.6093	4.5063	8.13905	8.90992	8.95282	1.68588	1.93303	-0.379032	1.09149	0.532514	0.71767	8.60212	4.6093	1.97206	0.798182	0.804543	0.532514	0.796036	0.64345	0.0376535	0.0286369	0.0488914	0.643717	0.146674	26.8284	0.468611	0.499786	0.825043	0.879931
	7	0.797233	0.808639	0.319246	0.796759	0.811281	0.800641	0.677829	0.686465	0.582215	-0.0210042	9.45143	4.56482	4.45907	8.35684	8.79298	9.24282	1.70363	1.92625	-0.292646	1.11555	0.524858	0.716786	8.79532	4.56482	2.00853	0.795772	0.807036	0.524858	0.793464	0.6406	0.0462754	0.0359384	0.0503981	0.640733	0.151194	26.6237	0.44208	0.517058	0.774744	0.906143
	8	0.76721	0.775689	0.286193	0.764991	0.778769	0.77577	0.646481	0.650805	0.551529	-0.0683714	7.91618	4.01112	3.89244	7.05622	7.40672	8.11964	1.65256	1.84654	0.27411	0.996212	0.466161	0.683484	7.25117	4.01112	2.04684	0.762095	0.772518	0.466161	0.758083	0.600888	0.0349022	0.024974	0.0583937	0.601008	0.175181	24.94	0.571063	0.47006	0.941123	0.774669
	9	0.790374	0.79565	0.327531	0.787852	0.797224	0.783621	0.698946	0.644884	0.564876	-0.0719466	8.78712	4.77863	4.5611	7.86558	8.28821	8.55654	1.56505	1.73443	0.593008	1.13878	0.510706	0.700567	7.96719	4.77863	1.96349	0.784673	0.787312	0.510706	0.778125	0.653897	0.0212508	0.0104359	0.0482562	0.653783	0.144768	24.5542	0.57339	0.589229	0.890164	0.914754
	10	0.804266	0.817699	0.275718	0.804292	0.814519	0.815366	0.644339	0.688741	0.575178	-0.0192269	9.97087	3.97473	3.91947	7.86778	9.19604	9.9884	2.00887	2.31363	-0.186693	0.973626	0.473563	0.716753	8.42109	3.97473	2.42974	0.803845	0.817971	0.473563	0.802699	0.597968	0.0453109	0.0373165	0.0658866	0.598035	0.19766	26.6215	0.420732	0.391563	0.82069	0.763793
	11	0.800188	0.812611	0.328524	0.799969	0.821268	0.829755	0.690099	0.654097	0.571237	-0.0027265	9.67299	4.71815	4.63097	8.96261	8.95719	10.995	1.63715	1.89845	-0.394074	1.04388	0.536802	0.712073	9.48855	4.71815	1.97198	0.79914	0.821415	0.536802	0.797682	0.650237	0.0545896	0.043578	0.0455464	0.650433	0.136639	25.5419	0.456161	0.476177	0.78442	0.818841
	12	0.794773	0.801895	0.298459	0.794238	0.8036	0.809162	0.671113	0.703465	0.584356	-0.0487438	9.09566	4.33112	4.23097	7.70471	8.63595	9.68928	1.73981	1.99393	0.274681	1.04032	0.49055	0.714822	8.15046	4.33112	2.14944	0.792444	0.801491	0.49055	0.789847	0.624844	0.031669	0.0207897	0.0610012	0.625063	0.183004	27.2007	0.531396	0.467121	0.907264	0.797527
	13	0.791639	0.802447	0.304402	0.791659	0.800274	0.802737	0.660353	0.6935	0.578857	-0.022177	9.12387	4.24385	4.15979	7.57487	8.57343	9.33116	1.77821	2.0202	-0.153438	1.01572	0.500685	0.711936	8.12767	4.24385	2.10995	0.791089	0.800969	0.500685	0.78922	0.618601	0.0348469	0.0271421	0.0574369	0.618531	0.172311	26.8609	0.627121	0.467852	1.10175	0.82194
	14	0.763161	0.765899	0.319652	0.761498	0.766771	0.768969	0.671251	0.652365	0.556545	-0.0647423	7.54332	4.37029	4.20595	6.78923	7.27338	7.9192	1.47882	1.66428	0.397621	1.02418	0.495487	0.681837	6.91726	4.37029	1.78804	0.758261	0.759604	0.495487	0.752794	0.62758	0.0172043	0.0124257	0.0490755	0.62765	0.147226	25.0081	0.677726	0.555866	1.02991	0.844729
	15	0.771284	0.775567	0.284203	0.768252	0.771775	0.7804	0.65394	0.637048	0.54592	-0.0921635	7.91135	4.02619	3.85143	6.48062	7.43026	8.40101	1.72122	1.84548	0.784704	1.05087	0.444539	0.680052	6.67483	4.02619	2.14152	0.762759	0.76509	0.444539	0.755873	0.602084	0.00416233	-0.00209424	0.0629437	0.602413	0.188831	24.0568	0.57069	0.520812	0.902305	0.823444
	16	0.774667	0.783835	0.31289	0.774128	0.784984	0.797432	0.664859	0.684642	0.571549	-0.0425188	8.25219	4.24773	4.14089	7.15346	7.7869	9.09976	1.62894	1.83319	0.0808683	1.05119	0.498973	0.698923	7.52733	4.24773	1.95928	0.772388	0.781962	0.498973	0.769509	0.618883	0.0269785	0.0157243	0.0550885	0.618972	0.165265	26.4567	0.618051	0.515042	1.0162	0.846834
	17	0.752651	0.756119	0.304133	0.750736	0.758088	0.773238	0.650641	0.607392	0.530827	-0.0565556	7.20071	4.10365	3.96709	6.48493	6.91314	8.05636	1.50582	1.68463	0.308314	1.03882	0.478028	0.662143	6.70787	4.10365	1.80169	0.747256	0.752441	0.478028	0.74224	0.608124	0.0232056	0.0168387	0.0485112	0.608559	0.145533	23.31	0.701702	0.532914	1.06628	0.809798
	18	0.818318	0.82274	0.316757	0.818254	0.821645	0.823364	0.675204	0.690875	0.584286	0.0192746	10.2828	4.39662	4.29267	8.5725	9.97056	10.5919	1.89038	2.26778	-0.765285	1.12174	0.522547	0.724526	9.10184	4.39662	2.16555	0.817694	0.822159	0.522547	0.81574	0.629398	0.0424929	0.0304073	0.0528153	0.62951	0.158446	26.6383	0.502178	0.493569	1.00191	0.984733
	19	0.791339	0.793814	0.309417	0.788423	0.788845	0.792208	0.696629	0.6246	0.552828	-0.102708	8.7	4.57895	4.35789	7.34426	8.20755	8.95833	1.64	1.79245	1.09235	1.04348	0.478571	0.692403	7.5	4.57895	2.12	0.782787	0.780645	0.478571	0.774947	0.641509	0	-0.00613497	0.0549623	0.641509	0.164887	23.64	0.6	0.505263	0.919355	0.774194
	20	0.765712	0.770159	0.266771	0.762451	0.765783	0.789013	0.649456	0.659331	0.552767	-0.121841	7.70166	3.94315	3.7766	6.34216	7.23712	8.76981	1.71636	1.83536	0.984325	0.990566	0.423793	0.681662	6.50411	3.94315	2.18557	0.757197	0.756151	0.423793	0.750116	0.5954	-8.44045e-05	-0.00573603	0.0699308	0.595393	0.209792	24.906	0.488636	0.454043	0.762483	0.708502
	21	0.786357	0.796375	0.289356	0.785419	0.795393	0.78533	0.655808	0.695543	0.576443	-0.0582215	8.82197	4.12616	4.03817	7.35429	8.26565	8.48277	1.79006	2.00323	0.212903	1.1428	0.480961	0.707682	7.72042	4.12616	2.19818	0.784149	0.793185	0.480961	0.781661	0.609844	0.0275621	0.0178868	0.063287	0.609847	0.189861	26.8612	0.336661	0.460192	0.585309	0.800076
	22	0.785844	0.798184	0.289491	0.785237	0.797454	0.798168	0.658514	0.696712	0.577486	-0.0564768	8.91004	4.13707	4.03618	7.38767	8.27144	9.09116	1.7871	1.99935	0.125629	1.0207	0.479744	0.709137	7.78691	4.13707	2.19221	0.784284	0.795928	0.479744	0.781394	0.610673	0.0285213	0.0206683	0.0624374	0.610479	0.187312	26.8175	0.284276	0.41641	0.492972	0.722108
	23	0.787883	0.797708	0.290207	0.78667	0.797885	0.793612	0.65587	0.692999	0.576726	-0.0562265	8.88672	4.18696	4.09523	7.4276	8.33142	8.88785	1.79882	1.98985	0.26667	1.08128	0.481264	0.708475	7.77969	4.18696	2.20399	0.78567	0.792639	0.481264	0.783387	0.614417	0.0281425	0.0190207	0.0624888	0.614651	0.187466	26.7738	0.230884	0.454852	0.392845	0.773922
	24	0.805877	0.817325	0.325196	0.80471	0.814007	0.81499	0.689109	0.691479	0.588609	-0.0290646	9.94841	4.74406	4.62465	8.65254	9.19809	10.0611	1.74182	1.93886	-0.0523956	1.12346	0.527792	0.724568	9.04246	4.74406	2.10131	0.803885	0.81182	0.527792	0.801279	0.651814	0.0407029	0.0293484	0.0515022	0.652021	0.154507	26.8007	0.195249	0.475151	0.335619	0.816752
	25	0.805979	0.81566	0.325944	0.805036	0.819301	0.805629	0.688091	0.69198	0.587897	-0.0364014	9.84952	4.70115	4.58017	8.5197	9.19671	9.52513	1.73561	1.95627	-0.115944	1.20304	0.527499	0.723374	8.83494	4.70115	2.06303	0.803858	0.813032	0.527499	0.801306	0.649194	0.0369127	0.0295418	0.0513951	0.649649	0.154185	26.7934	0.388779	0.526913	0.680088	0.921725
	26	0.809011	0.816098	0.324752	0.808475	0.815859	0.799625	0.690946	0.692164	0.58815	-0.0275171	9.87537	4.70748	4.58358	8.59666	9.37808	9.19459	1.70174	1.99217	-0.0705548	1.22527	0.527667	0.723726	8.9397	4.70748	2.0851	0.807286	0.81176	0.527667	0.804493	0.649583	0.0410626	0.035366	0.0517933	0.649646	0.15538	26.7847	0.422775	0.538783	0.743246	0.94719
	27	0.772299	0.781264	0.310485	0.769748	0.779728	0.774537	0.660752	0.660373	0.561548	-0.0565319	8.14344	4.29048	4.1411	7.14855	7.5829	8.10279	1.63013	1.76738	0.265336	1.01558	0.493304	0.691964	7.26123	4.29048	1.96353	0.766978	0.77514	0.493304	0.761657	0.621962	0.0278845	0.0204906	0.0535603	0.621812	0.160681	25.2858	0.593617	0.49194	0.953707	0.790353
	28	0.774105	0.782665	0.312765	0.771704	0.780888	0.769416	0.667018	0.66067	0.562514	-0.05189	8.20237	4.32519	4.17097	7.13205	7.65929	7.89724	1.64497	1.77086	0.283286	1.042	0.494372	0.693181	7.17898	4.32519	1.9464	0.769034	0.775785	0.494372	0.763735	0.624427	0.0188108	0.00894506	0.0532897	0.624486	0.159869	25.2849	0.264791	0.506484	0.41921	0.801854
	29	0.77323	0.78175	0.312292	0.771101	0.781034	0.772737	0.660642	0.661492	0.561907	-0.0597075	8.16379	4.27786	4.1208	7.09993	7.63441	8.04759	1.65229	1.78463	0.253911	1.06007	0.490992	0.6924	7.26424	4.27786	1.93765	0.768369	0.772962	0.490992	0.763256	0.621059	0.0289277	0.0150416	0.0539275	0.621216	0.161783	25.2679	0.506234	0.52946	0.810551	0.84774
	30	0.732715	0.735276	0.311322	0.729777	0.738578	0.737971	0.635374	0.599562	0.521093	-0.0662943	6.55503	3.96446	3.82736	6.08966	6.31925	6.83036	1.41977	1.59397	0.0758948	1.04771	0.481641	0.646858	6.26383	3.96446	1.67127	0.726748	0.727025	0.481641	0.721472	0.597137	0.0354609	0.0265123	0.0442553	0.59734	0.132766	22.9915	0.794519	0.574555	1.15905	0.838166
	31	0.731127	0.735801	0.309385	0.72783	0.741023	0.736946	0.640558	0.600474	0.521685	-0.0616653	6.57006	3.96983	3.82009	6.18382	6.26685	6.81936	1.42566	1.57862	0.0887327	1.04589	0.481661	0.647452	6.16729	3.96983	1.68329	0.724777	0.730946	0.481661	0.718762	0.597571	0.0220518	0.0152428	0.0444476	0.597192	0.133343	22.945	0.300013	0.572854	0.445624	0.85089
	32	0.732564	0.73551	0.309439	0.72978	0.743527	0.739236	0.638756	0.596116	0.520671	-0.0556377	6.56172	4.02031	3.87472	6.29804	6.32207	6.87878	1.41897	1.57253	0.204794	1.04448	0.481969	0.64671	6.2957	4.02031	1.66995	0.726853	0.727705	0.481969	0.720819	0.601619	0.0233348	0.0205935	0.0440498	0.601832	0.132149	22.846	0.496895	0.576883	0.724422	0.841037
	33	0.741474	0.748792	0.290291	0.740113	0.750752	0.742068	0.629637	0.649793	0.542782	-0.0613295	6.96153	3.84967	3.73421	6.08144	6.6117	6.92602	1.56384	1.71747	0.0991405	1.03948	0.465745	0.665847	6.38868	3.84967	1.82012	0.737247	0.742664	0.465745	0.732991	0.587601	0.0277729	0.0172706	0.0546221	0.588609	0.163866	24.9142	0.503175	0.557314	0.790121	0.875134
	34	0.739086	0.745177	0.291606	0.737106	0.747161	0.740932	0.631581	0.644553	0.540084	-0.0637595	6.84858	3.85907	3.74426	6.12066	6.50998	6.89837	1.53465	1.68693	0.10605	1.10276	0.46729	0.662587	6.42495	3.85907	1.80473	0.733688	0.740938	0.46729	0.729033	0.588399	0.0261695	0.0152688	0.0531943	0.588244	0.159583	24.742	0.747202	0.58786	1.161	0.913411
	35	0.7418	0.746001	0.290807	0.739718	0.749052	0.736647	0.625773	0.648778	0.541645	-0.0599021	6.87405	3.84104	3.7148	6.15878	6.62615	6.76882	1.52868	1.72509	0.0469025	1.07421	0.466756	0.663871	6.33272	3.84104	1.81081	0.737744	0.739958	0.466756	0.732519	0.586866	0.0315488	0.0257211	0.0534679	0.586505	0.160404	24.8032	0.326231	0.565334	0.509516	0.882953
	36	0.796478	0.805133	0.326246	0.796214	0.807777	0.794746	0.681239	0.689375	0.582841	-0.0157155	9.26341	4.5699	4.47588	8.12418	8.78019	8.95508	1.67016	1.92131	-0.414739	1.08675	0.532028	0.715498	8.51902	4.5699	1.96294	0.795505	0.80375	0.532028	0.793377	0.640927	0.0369312	0.0281244	0.0486186	0.641238	0.145856	26.8291	0.59386	0.510343	1.04638	0.899226
	37	0.800592	0.809543	0.329873	0.800648	0.809953	0.794795	0.682625	0.690834	0.585273	-0.0198106	9.50104	4.63491	4.52415	8.11416	9.0288	8.96717	1.7013	1.948	-0.371835	1.04618	0.532616	0.71898	8.67691	4.63491	1.97333	0.800574	0.805238	0.532616	0.798417	0.64507	0.0405969	0.0284611	0.0489055	0.645403	0.146716	26.8002	0.430924	0.468982	0.754239	0.820852
	38	0.799108	0.808727	0.329503	0.798542	0.807457	0.794452	0.683312	0.691323	0.585157	-0.0112731	9.45629	4.62361	4.51927	8.17973	8.93326	8.92527	1.68615	1.9321	-0.352696	1.14273	0.532899	0.718528	8.62691	4.62361	1.98231	0.798656	0.804735	0.532899	0.796504	0.644356	0.0355283	0.0288878	0.0491245	0.644517	0.147374	26.8558	0.37943	0.520553	0.671534	0.921302
	39	0.79604	0.809523	0.319529	0.79547	0.810547	0.796797	0.678527	0.686563	0.582658	-0.0166012	9.49998	4.5803	4.46835	8.30888	8.75288	9.05695	1.70934	1.91098	-0.258136	1.08339	0.525592	0.717458	8.79107	4.5803	2.00402	0.794932	0.807784	0.525592	0.792582	0.641596	0.0502961	0.0353023	0.0506206	0.64167	0.151862	26.5946	0.181232	0.511365	0.319793	0.902328
	40	0.798456	0.80722	0.318829	0.798185	0.812416	0.802766	0.680027	0.685931	0.581426	-0.0240433	9.37452	4.54565	4.44235	8.50532	8.85265	9.34937	1.68281	1.9475	-0.334857	1.14207	0.524019	0.715664	8.80303	4.54565	2.00419	0.797009	0.804832	0.524019	0.794593	0.639357	0.0411828	0.0341461	0.0500262	0.639465	0.150079	26.6132	0.691703	0.522071	1.21192	0.914712
	41	0.797201	0.809156	0.31938	0.796618	0.811084	0.802341	0.675086	0.686886	0.582551	-0.023164	9.47975	4.56866	4.46662	8.27335	8.77403	9.32661	1.71587	1.92048	-0.272489	1.11651	0.524967	0.717224	8.81148	4.56866	2.01987	0.795376	0.808275	0.524967	0.793218	0.640847	0.0487283	0.03892	0.0506516	0.641067	0.151955	26.6627	0.450963	0.51656	0.785174	0.899387
	42	0.766799	0.775376	0.285849	0.765184	0.778883	0.774889	0.646438	0.649569	0.551229	-0.067528	7.90375	4.0266	3.91086	6.99079	7.39857	8.08244	1.64933	1.83742	0.363168	0.908263	0.466443	0.683162	7.26734	4.0266	2.053	0.761864	0.770256	0.466443	0.758068	0.602117	0.0373689	0.0253815	0.0588955	0.602327	0.176687	24.9252	0.518304	0.450204	0.845704	0.734587
	43	0.767927	0.776825	0.286028	0.765101	0.777796	0.780932	0.649704	0.652403	0.552445	-0.0685575	7.96157	4.01211	3.88906	7.06285	7.4224	8.32886	1.66693	1.85	0.255419	1.02972	0.465827	0.684549	7.26204	4.01211	2.04705	0.762538	0.772938	0.465827	0.758462	0.600967	0.0277678	0.0174375	0.0585283	0.600868	0.175585	24.9678	0.72426	0.475779	1.18941	0.781345
	44	0.766652	0.774716	0.286703	0.764437	0.779706	0.771291	0.643209	0.650315	0.550831	-0.0690307	7.87769	3.99478	3.87755	7.11698	7.39022	7.94795	1.64237	1.84997	0.203536	1.05728	0.466213	0.682623	7.21938	3.99478	2.0423	0.761627	0.773839	0.466213	0.757459	0.599582	0.038906	0.0315979	0.057716	0.599831	0.173148	24.9229	0.47063	0.484322	0.787224	0.810126
	45	0.791773	0.793779	0.326809	0.789325	0.79713	0.779217	0.701031	0.645563	0.564402	-0.0718612	8.69832	4.74736	4.52839	7.87523	8.34593	8.37508	1.57562	1.75801	0.548508	1.1507	0.508857	0.69943	7.97164	4.74736	1.95162	0.786003	0.786684	0.508857	0.779468	0.652014	0.0130165	-0.00256222	0.0481186	0.651666	0.144356	24.559	0.65969	0.607746	1.01926	0.939003
	46	0.791063	0.797581	0.327912	0.78849	0.795927	0.781613	0.70091	0.645956	0.565717	-0.083253	8.88051	4.77986	4.56175	7.88979	8.31004	8.4744	1.57584	1.73855	0.603258	1.13554	0.511895	0.701951	7.93349	4.77986	1.96701	0.785178	0.785707	0.511895	0.778594	0.653971	0.017818	0.0088311	0.0488266	0.654031	0.14648	24.5848	0.372714	0.602385	0.584561	0.944776
	47	0.788789	0.795067	0.327874	0.78625	0.79842	0.789879	0.694851	0.642582	0.564217	-0.0613729	8.7593	4.81264	4.597	7.81224	8.23178	8.8254	1.54083	1.71045	0.635918	1.13075	0.511374	0.699908	8.0069	4.81264	1.96697	0.783357	0.789031	0.511374	0.776845	0.655922	0.0321573	0.0246787	0.0476659	0.655866	0.142998	24.5012	0.68829	0.55702	1.06368	0.860818
	48	0.801401	0.815976	0.275364	0.801076	0.813283	0.808488	0.643092	0.68988	0.574732	-0.0205878	9.86815	3.94427	3.89282	7.8333	9.03922	9.58738	1.9962	2.29173	-0.245105	0.889046	0.472715	0.715709	8.46068	3.94427	2.39721	0.800781	0.816184	0.472715	0.799608	0.595492	0.0463673	0.0382944	0.0657039	0.595523	0.197112	26.6785	0.330366	0.383625	0.642864	0.746502
	49	0.805465	0.819764	0.275821	0.805967	0.81666	0.815766	0.642212	0.688716	0.576121	-0.0221767	10.0966	4.00364	3.94253	7.94387	9.28557	10.0387	2.04189	2.31928	-0.082444	1.00257	0.473493	0.718253	8.39289	4.00364	2.47319	0.805553	0.817181	0.473493	0.804289	0.600291	0.0431702	0.0384428	0.0667913	0.600732	0.200374	26.5915	0.445379	0.393198	0.866886	0.765322
	50	0.805957	0.817638	0.27597	0.805853	0.813603	0.821495	0.64773	0.687849	0.574831	-0.0147197	9.96717	3.9768	3.92351	7.81849	9.2683	10.3452	1.98925	2.33059	-0.231763	1.04001	0.474484	0.716514	8.41601	3.9768	2.42723	0.805226	0.820259	0.474484	0.804224	0.598135	0.0472221	0.035966	0.0652411	0.597861	0.195723	26.6021	0.488123	0.398919	0.957857	0.78281
	51	0.798873	0.813375	0.328148	0.798612	0.821349	0.830515	0.687661	0.656349	0.572065	-0.00653046	9.71668	4.69645	4.61554	9.00489	8.89848	11.0261	1.66681	1.89472	-0.411557	1.0886	0.536937	0.712919	9.38164	4.69645	2.00231	0.797949	0.820658	0.536937	0.79637	0.648904	0.0481567	0.0408538	0.0460917	0.6492	0.138275	25.6507	0.588666	0.490825	1.0007	0.834379
	52	0.80092	0.811577	0.329574	0.801113	0.822203	0.835404	0.689057	0.653582	0.570641	0.000517127	9.6144	4.70533	4.61239	8.9982	8.99752	11.4107	1.62254	1.9122	-0.467626	1.05483	0.536907	0.711246	9.51537	4.70533	1.94898	0.79995	0.819733	0.536907	0.798636	0.64945	0.0612737	0.046711	0.0449534	0.649528	0.13486	25.4871	0.442376	0.488376	0.768043	0.847909
	53	0.800958	0.813187	0.32785	0.800369	0.820296	0.823232	0.693588	0.65261	0.571171	-0.00229391	9.70588	4.75314	4.6654	8.90553	8.98553	10.5703	1.6284	1.89044	-0.298924	0.990841	0.536563	0.71229	9.55243	4.75314	1.96157	0.79971	0.823908	0.536563	0.798231	0.652364	0.053363	0.0421983	0.0457017	0.652581	0.137105	25.4963	0.336326	0.449002	0.579079	0.773082
	54	0.796244	0.798364	0.297991	0.795503	0.803452	0.815669	0.673426	0.701997	0.58234	-0.0471583	8.91887	4.28898	4.1905	7.64368	8.69564	10.0613	1.71027	2.02744	0.189198	1.0229	0.489552	0.71199	8.20522	4.28898	2.11225	0.793722	0.800573	0.489552	0.791321	0.621855	0.0261689	0.0144541	0.0600821	0.621932	0.180246	27.1432	0.430996	0.449113	0.735715	0.766641
	55	0.793578	0.804962	0.297899	0.792976	0.806119	0.807284	0.67103	0.705038	0.585692	-0.0461003	9.25441	4.33535	4.24587	7.68775	8.56306	9.58338	1.77699	1.97517	0.312681	1.12789	0.490936	0.717046	8.06362	4.33535	2.18092	0.790862	0.803203	0.490936	0.788456	0.625142	0.032655	0.0208125	0.0621553	0.625945	0.186466	27.3205	0.531988	0.514862	0.907609	0.87839
	56	0.7947	0.802489	0.29949	0.794438	0.801325	0.804176	0.668623	0.703462	0.585107	-0.0534588	9.126	4.36974	4.25715	7.78347	8.65954	9.42379	1.73455	1.98171	0.323502	0.966083	0.491165	0.715531	8.18688	4.36974	2.16187	0.792951	0.801162	0.491165	0.789971	0.627543	0.035853	0.0275562	0.0608027	0.627319	0.182408	27.1417	0.63222	0.437319	1.08125	0.74792
	57	0.790316	0.800945	0.303704	0.790121	0.80039	0.805919	0.661422	0.69306	0.577782	-0.0182372	9.04746	4.20919	4.12852	7.6108	8.49769	9.49565	1.76975	2.01884	-0.236676	0.981656	0.502317	0.710608	8.15305	4.20919	2.10386	0.789422	0.800188	0.502317	0.787583	0.616063	0.0315748	0.02382	0.0569482	0.615903	0.170845	26.8504	0.572744	0.450952	1.02453	0.806672
	58	0.793045	0.803606	0.305257	0.792987	0.798196	0.805689	0.660902	0.695537	0.579838	-0.0268767	9.18361	4.23797	4.15259	7.47667	8.65602	9.48394	1.79226	2.04249	-0.159808	1.04393	0.499372	0.713048	8.16224	4.23797	2.10758	0.792875	0.799276	0.499372	0.79085	0.618173	0.0365495	0.025419	0.0579147	0.617988	0.173744	26.9217	0.649873	0.493186	1.12828	0.856249
	59	0.791741	0.803217	0.304245	0.79205	0.801779	0.796908	0.658399	0.692272	0.57919	-0.021743	9.16346	4.28508	4.19891	7.64854	8.57613	9.04331	1.77599	2.00139	-0.0624289	1.01945	0.500371	0.71249	8.07819	4.28508	2.11948	0.791147	0.80345	0.500371	0.78941	0.621576	0.036129	0.0330682	0.0575717	0.621708	0.172715	26.8229	0.659769	0.45876	1.15364	0.802163
	60	0.76339	0.767651	0.319521	0.761631	0.766181	0.769575	0.669521	0.653851	0.557654	-0.067009	7.60776	4.37937	4.21543	6.77289	7.28467	7.93653	1.50005	1.66341	0.444887	1.08403	0.494259	0.683303	6.86874	4.37937	1.79825	0.75859	0.760022	0.494259	0.753136	0.628209	0.0145739	0.0117565	0.0499106	0.628761	0.149732	25.0663	0.771595	0.559303	1.16624	0.845366
	61	0.76264	0.765775	0.319251	0.761902	0.766442	0.764991	0.674111	0.651927	0.556497	-0.066467	7.53879	4.38023	4.2149	6.81856	7.27499	7.75972	1.47335	1.66087	0.426823	0.996861	0.497091	0.68175	6.94249	4.38023	1.78344	0.758308	0.758416	0.497091	0.752868	0.628269	0.0130666	0.00922909	0.0491028	0.627931	0.147308	24.9927	0.744158	0.552071	1.14462	0.849163
	62	0.763362	0.764273	0.320185	0.76087	0.76748	0.772074	0.670245	0.651317	0.555487	-0.0609957	7.48437	4.35137	4.18763	6.77636	7.25738	8.05558	1.46182	1.66784	0.321063	0.992705	0.495113	0.680459	6.93849	4.35137	1.78245	0.757792	0.7606	0.495113	0.752285	0.626264	0.0251113	0.0165707	0.048215	0.626256	0.144645	24.9653	0.519375	0.555127	0.784113	0.838089
	63	0.768123	0.778156	0.284107	0.764821	0.772051	0.7716	0.652228	0.640704	0.5479	-0.092434	8.01535	4.02172	3.84882	6.5411	7.3086	8.02595	1.74938	1.81728	0.799933	1.10302	0.442871	0.682418	6.64158	4.02172	2.15751	0.759286	0.765237	0.442871	0.752371	0.60173	0.000992334	-0.00109341	0.0641736	0.601932	0.192521	24.1939	0.69126	0.538112	1.08881	0.847587
	64	0.772788	0.77806	0.285056	0.770083	0.772326	0.78624	0.649397	0.639321	0.546749	-0.0975954	8.01143	3.99213	3.82097	6.43475	7.49517	8.65409	1.7411	1.87749	0.680473	1.08942	0.445164	0.681674	6.68628	3.99213	2.15358	0.764572	0.764769	0.445164	0.757767	0.59937	0.013283	0.00795639	0.0632442	0.600013	0.189733	24.1298	0.517377	0.516073	0.833517	0.831416
	65	0.772515	0.770923	0.283448	0.769416	0.770592	0.783094	0.660255	0.63147	0.543345	-0.0864906	7.7307	4.06533	3.88504	6.46264	7.47374	8.53498	1.67885	1.83841	0.874583	0.96566	0.44559	0.676402	6.70044	4.06533	2.11766	0.763977	0.764837	0.44559	0.757028	0.605159	-0.00222656	-0.0135022	0.0615292	0.605303	0.184588	23.8584	0.502742	0.507639	0.782576	0.790198
	66	0.772973	0.781708	0.313136	0.771956	0.783597	0.794881	0.664907	0.683192	0.570308	-0.0438402	8.16203	4.23493	4.12878	7.07328	7.71128	8.98672	1.62128	1.82088	0.0804585	1.02868	0.499609	0.697202	7.442	4.23493	1.96406	0.770413	0.782817	0.499609	0.767739	0.617951	0.0242221	0.0130432	0.0547853	0.618093	0.164356	26.4064	0.739373	0.511122	1.21891	0.842621
	67	0.773571	0.785078	0.312036	0.772617	0.786166	0.79115	0.660708	0.687018	0.572381	-0.0357814	8.3057	4.22435	4.12289	7.16517	7.73215	8.77891	1.64283	1.83038	0.0030377	1.0691	0.498358	0.69999	7.51167	4.22435	1.95501	0.770961	0.781879	0.498358	0.767809	0.617177	0.0295102	0.0212929	0.0552219	0.617334	0.165666	26.5624	0.664859	0.528058	1.09288	0.868013
	68	0.777396	0.784723	0.3135	0.777737	0.785676	0.806626	0.669358	0.683715	0.571958	-0.0475642	8.29034	4.28441	4.1714	7.22337	7.91752	9.58524	1.62286	1.84798	0.160075	1.05746	0.498953	0.69958	7.61659	4.28441	1.96023	0.775722	0.78119	0.498953	0.772909	0.621529	0.0269747	0.0120753	0.0552583	0.621499	0.165775	26.4012	0.448636	0.505501	0.735123	0.828301
	69	0.752751	0.755293	0.302569	0.750158	0.75618	0.775472	0.652025	0.607604	0.53048	-0.0512834	7.17303	4.08731	3.95134	6.44391	6.90628	8.14511	1.4953	1.68969	0.298539	0.911531	0.479106	0.661563	6.69061	4.08731	1.80957	0.747037	0.754401	0.479106	0.741826	0.606865	0.0222026	0.0155151	0.0486436	0.607144	0.145931	23.3135	0.585457	0.490831	0.889669	0.745874
	70	0.752736	0.757015	0.305683	0.750939	0.761122	0.770035	0.650444	0.607401	0.530792	-0.0669369	7.23097	4.09209	3.97023	6.44491	6.90844	7.90934	1.51382	1.68824	0.256594	1.08283	0.478553	0.662522	6.77225	4.09209	1.79686	0.747106	0.752312	0.478553	0.742732	0.607234	0.0251015	0.0171102	0.0484304	0.607804	0.145291	23.3912	0.836722	0.530564	1.28101	0.812288
	71	0.75235	0.75602	0.304145	0.750994	0.757415	0.773803	0.649233	0.607146	0.531191	-0.0507506	7.19739	4.13179	3.97984	6.57742	6.92101	8.10155	1.50824	1.67506	0.369925	1.13299	0.476425	0.662322	6.66193	4.13179	1.80246	0.747507	0.750843	0.476425	0.742043	0.610272	0.0223921	0.0182652	0.0484505	0.610729	0.145352	23.2243	0.682384	0.578566	1.02706	0.870803
	72	0.817116	0.82374	0.317266	0.817209	0.821905	0.815846	0.674075	0.693537	0.585324	0.017187	10.3469	4.37848	4.27076	8.52174	9.93177	10.1084	1.89066	2.26831	-0.742747	1.13188	0.522003	0.725602	9.06067	4.37848	2.17798	0.817047	0.821009	0.522003	0.814793	0.628148	0.046395	0.0353555	0.0537327	0.628394	0.161198	26.7013	0.563689	0.506009	1.12889	1.01337
	73	0.818749	0.822715	0.316493	0.818656	0.821276	0.826732	0.675306	0.689807	0.584148	0.0252849	10.2813	4.41705	4.3189	8.52721	9.96916	10.7972	1.89998	2.25698	-0.740572	1.02811	0.523649	0.724432	9.19321	4.41705	2.15874	0.817671	0.823969	0.523649	0.815843	0.630795	0.0413472	0.0288829	0.052578	0.630581	0.157734	26.6462	0.688968	0.475539	1.37988	0.952419
	74	0.819385	0.822113	0.316512	0.819194	0.821973	0.827571	0.676171	0.689573	0.583578	0.0155794	10.2431	4.39454	4.28861	8.67026	10.0293	10.9058	1.88226	2.28222	-0.822249	1.21197	0.521989	0.723817	9.07401	4.39454	2.15497	0.818665	0.821899	0.521989	0.816885	0.629254	0.0403727	0.0277192	0.0521532	0.629559	0.15646	26.5771	0.254976	0.497895	0.504048	0.984261
	75	0.791207	0.79341	0.309707	0.788328	0.78859	0.793659	0.69729	0.624354	0.552554	-0.105326	8.681	4.5726	4.34978	7.32568	8.20066	9.04311	1.63558	1.79343	1.04429	1.0415	0.478954	0.692055	7.54956	4.5726	2.1225	0.782624	0.781055	0.478954	0.774954	0.641101	0.000809252	-0.00750307	0.0545073	0.641368	0.163522	23.6178	0.603131	0.503938	0.931276	0.778116
	76	0.79725	0.79665	0.311897	0.794448	0.793373	0.802996	0.700208	0.624588	0.55428	-0.107531	8.83525	4.64534	4.40784	7.32153	8.49208	9.53378	1.65895	1.82808	1.21701	1.01537	0.477768	0.694551	7.61607	4.64534	2.13582	0.789298	0.785988	0.477768	0.781493	0.645726	-0.00692177	-0.0144576	0.0553091	0.645849	0.165927	23.5806	0.468435	0.472716	0.718573	0.72514
	77	0.795138	0.794479	0.310185	0.792728	0.79249	0.799734	0.702038	0.622991	0.552522	-0.100617	8.73137	4.59896	4.3633	7.36624	8.40859	9.37047	1.62222	1.82837	1.19201	0.963992	0.477844	0.692505	7.48466	4.59896	2.14001	0.787428	0.786562	0.477844	0.779877	0.642791	0.00282074	-0.0104717	0.0554987	0.64314	0.166496	23.5073	0.434414	0.491117	0.666008	0.752941
	78	0.764286	0.770654	0.266859	0.761085	0.765861	0.785687	0.647486	0.659476	0.553598	-0.122137	7.72045	3.97852	3.80149	6.29595	7.199	8.62507	1.71534	1.80947	1.05619	1.0216	0.423776	0.682379	6.52208	3.97852	2.19823	0.756068	0.758623	0.423776	0.748744	0.598274	0.00341181	-0.00171367	0.0700686	0.597897	0.210206	24.8671	0.392926	0.457262	0.604404	0.703366
	79	0.76634	0.76907	0.266502	0.763032	0.766893	0.785142	0.65048	0.658138	0.551869	-0.119891	7.66064	3.9335	3.77059	6.39077	7.25603	8.5935	1.70808	1.84467	0.967563	0.992812	0.424053	0.68063	6.49338	3.9335	2.17373	0.757753	0.755673	0.424053	0.750783	0.594608	-0.0036686	-0.0078741	0.0696132	0.594613	0.20884	24.8822	0.425473	0.449485	0.666113	0.703706
	80	0.766469	0.771183	0.266952	0.763195	0.764753	0.795899	0.650406	0.660755	0.553076	-0.123502	7.74062	3.91783	3.75801	6.33977	7.25518	9.09249	1.72942	1.85184	0.929884	0.955972	0.423552	0.68232	6.49362	3.91783	2.18873	0.757728	0.754164	0.423552	0.750778	0.593316	-1.99255e-05	-0.00763861	0.0702387	0.593672	0.210716	24.9811	0.647147	0.454651	1.02158	0.717708
class 4	1	0.786366	0.801417	0.29956	0.78599	0.808441	0.805358	0.667004	0.687531	0.578851	-0.0417221	9.07134	4.4084	4.34217	8.10119	8.33148	9.42297	1.6782	1.88991	0.0671479	1.11209	0.503922	0.711448	8.55911	4.4084	2.07257	0.785672	0.80395	0.503922	0.784808	0.630205	0.0480172	0.0401335	0.0554851	0.630348	0.166455	26.8537	0.405288	0.511301	0.687898	0.867834
	2	0.801116	0.818868	0.336995	0.800724	0.826571	0.817752	0.702427	0.651985	0.574644	-0.0351263	10.0417	4.95968	4.86001	9.39626	9.02941	10.1744	1.61659	1.82056	-0.161758	1.07282	0.54912	0.71695	9.73606	4.95968	1.99552	0.800586	0.821525	0.54912	0.798952	0.664411	0.0525624	0.0431321	0.0445303	0.664156	0.133591	25.4835	0.478405	0.48948	0.792661	0.811009
	3	0.798041	0.809869	0.27427	0.796143	0.809803	0.804838	0.653291	0.703515	0.582029	-0.0814405	9.51909	4.10133	4.00072	7.55815	8.70368	9.43748	1.96741	2.12216	0.586339	1.12925	0.457027	0.717254	7.98953	4.10133	2.50246	0.793893	0.804838	0.457027	0.790691	0.607945	0.0240547	0.0162933	0.0723638	0.60821	0.217091	27.0037	0.345735	0.436995	0.614665	0.776911
	4	0.772418	0.77914	0.311821	0.77146	0.779513	0.766895	0.656776	0.666344	0.562707	-0.0413678	8.05549	4.23321	4.12156	7.12593	7.68206	7.77318	1.60938	1.81471	-0.0289174	1.00174	0.500622	0.691641	7.40026	4.23321	1.89692	0.76964	0.773485	0.500622	0.766416	0.617825	0.0328638	0.0249281	0.0516989	0.618265	0.155097	25.7298	0.463467	0.524593	0.766214	0.86727
	5	0.766314	0.771844	0.297353	0.764302	0.769164	0.778674	0.643057	0.64628	0.548454	-0.055351	7.76593	3.98883	3.86261	6.63905	7.40592	8.26131	1.65799	1.85667	0.0940661	1.08023	0.47483	0.679893	6.88181	3.98883	1.98491	0.762073	0.764185	0.47483	0.757695	0.599104	0.0241172	0.0184995	0.0556168	0.599093	0.16685	24.7155	0.456561	0.49223	0.751836	0.810573
	6	0.772446	0.783906	0.29493	0.772272	0.784756	0.789525	0.645705	0.668447	0.560816	-0.0344667	8.25524	4.02431	3.94987	7.01011	7.73754	8.67539	1.69439	1.9227	-0.147535	1.0172	0.486295	0.692764	7.4594	4.02431	2.00309	0.771103	0.78276	0.486295	0.769218	0.601935	0.0378134	0.0280083	0.0564572	0.602247	0.169372	25.8918	0.494537	0.479551	0.833581	0.808321
	7	0.769231	0.778226	0.284271	0.766082	0.772994	0.773109	0.652174	0.64164	0.548083	-0.0914928	8.01818	4.00909	3.83636	6.56522	7.35	8.07407	1.74545	1.83333	0.757576	1.11321	0.442735	0.682561	6.68182	4.00909	2.14286	0.760479	0.76569	0.442735	0.753593	0.600726	0	0	0.0640833	0.600726	0.19225	24.22	0.690909	0.536364	1.08571	0.842857
	8	0.711308	0.707975	0.267471	0.707781	0.710305	0.720487	0.612821	0.615188	0.515459	-0.108973	5.84874	3.61208	3.45762	5.21973	5.69495	6.36612	1.45301	1.57664	0.70487	1.0028	0.414885	0.630842	5.32579	3.61208	1.77612	0.701267	0.697572	0.414885	0.692517	0.566356	0.00829805	-0.000330528	0.058704	0.566766	0.176112	23.2731	0.71413	0.571304	1.01359	0.810872
	9	0.78397	0.794331	0.270628	0.78378	0.792767	0.795656	0.635315	0.699615	0.572405	-0.0268739	8.72438	3.84648	3.7727	7.17763	8.18773	8.96155	1.88032	2.12863	-0.0876405	1.0501	0.46226	0.704389	7.68782	3.84648	2.23493	0.782318	0.792486	0.46226	0.780481	0.587329	0.0336351	0.0220369	0.0665602	0.58744	0.19968	26.9215	0.497858	0.449971	0.92343	0.834609
	10	0.776079	0.765842	0.281191	0.769769	0.762947	0.772043	0.679435	0.633797	0.545498	-0.164224	7.54125	4.18574	3.8934	6.12349	7.33143	8.20056	1.63973	1.75153	1.68386	1.07961	0.414605	0.675385	6.15316	4.18574	2.19769	0.759945	0.743904	0.414605	0.747149	0.614327	-0.0222171	-0.0328738	0.0690017	0.615145	0.207005	23.3406	0.461603	0.519537	0.667568	0.751351
	11	0.794866	0.805873	0.330059	0.79406	0.807175	0.792455	0.683865	0.681358	0.580702	-0.0259108	9.30252	4.64623	4.52753	8.19885	8.6663	8.84294	1.6555	1.86524	-0.232092	1.01969	0.531281	0.714613	8.58694	4.64623	1.972	0.793096	0.801289	0.531281	0.790333	0.645781	0.0383949	0.0316992	0.0484361	0.646131	0.145308	26.4086	0.543062	0.513333	0.93039	0.879457
	12	0.806208	0.819163	0.289828	0.806466	0.820182	0.82626	0.66082	0.691353	0.581096	-0.010211	10.0597	4.23153	4.16891	8.4247	9.32212	10.6941	1.89451	2.20301	-0.272996	0.962963	0.495456	0.720988	9.02793	4.23153	2.29903	0.806241	0.822201	0.495456	0.805086	0.617703	0.0522265	0.042754	0.0598342	0.617608	0.179503	26.8333	0.381814	0.408624	0.724561	0.775439
	13	0.795709	0.80218	0.305225	0.795297	0.802495	0.803348	0.660647	0.679868	0.57262	-0.0112494	9.11019	4.21622	4.11771	7.75684	8.71043	9.39678	1.77183	2.06593	-0.26188	1.04384	0.498338	0.708165	8.21384	4.21622	2.0884	0.794036	0.801175	0.498338	0.79184	0.616581	0.0351162	0.0297838	0.0557695	0.616632	0.167308	26.2216	0.575749	0.45913	1.0398	0.829187
	14	0.785977	0.79268	0.257663	0.783929	0.784406	0.7892	0.624738	0.705778	0.571062	-0.0821844	8.64692	3.67856	3.57055	6.50318	8.09051	8.71295	1.98982	2.19937	0.446735	1.11633	0.422614	0.702837	6.9611	3.67856	2.48676	0.77999	0.781787	0.422614	0.775887	0.572518	0.0236354	0.0155033	0.0796282	0.572792	0.238885	26.7712	0.47998	0.432535	0.860993	0.775887
	15	0.791298	0.801039	0.293689	0.790886	0.798916	0.806249	0.660491	0.660226	0.562762	-0.0455975	9.05221	4.13952	4.05475	7.44217	8.48213	9.51612	1.80139	2.04906	0.137666	1.06987	0.482668	0.701725	7.9227	4.13952	2.21058	0.789077	0.798414	0.482668	0.786896	0.610859	0.030961	0.020395	0.0597365	0.611297	0.17921	25.5065	0.46847	0.456362	0.821895	0.800654
	16	0.789813	0.800175	0.298544	0.789328	0.807598	0.807758	0.670588	0.683733	0.577574	-0.039915	9.00876	4.44435	4.38555	8.20438	8.45882	9.5492	1.67269	1.90327	0.150309	1.09296	0.503754	0.710126	8.60939	4.44435	2.05622	0.788557	0.80353	0.503754	0.788025	0.632647	0.0436432	0.0329953	0.0549968	0.633045	0.16499	26.7801	0.386551	0.502663	0.646497	0.840693
	17	0.784099	0.8002	0.299463	0.783214	0.808989	0.80345	0.662326	0.68816	0.578561	-0.0441996	9.00999	4.38861	4.31667	8.04852	8.23685	9.32118	1.66054	1.87687	0.00396068	1.14131	0.503966	0.710707	8.50119	4.38861	2.0895	0.783476	0.803649	0.503966	0.782302	0.628847	0.056645	0.0500799	0.0550349	0.628975	0.165105	26.8357	0.389801	0.519504	0.672348	0.896066
	18	0.784926	0.803737	0.300675	0.785169	0.809154	0.8052	0.668429	0.690578	0.580339	-0.0408848	9.19039	4.39279	4.32494	8.0662	8.29075	9.41907	1.70048	1.88735	0.0485536	1.10001	0.504047	0.713399	8.5852	4.39279	2.0745	0.784732	0.804716	0.504047	0.78384	0.629134	0.0439131	0.0366485	0.0563826	0.629035	0.169148	26.9414	0.438929	0.510633	0.745467	0.867248
	19	0.801138	0.821078	0.336821	0.801367	0.826831	0.820664	0.704565	0.651876	0.575354	-0.0401968	10.178	4.98755	4.89412	9.3404	9.03154	10.3547	1.63761	1.81082	-0.132269	1.09175	0.548997	0.718369	9.74062	4.98755	2.01095	0.800629	0.823946	0.548997	0.799005	0.665974	0.0502078	0.0395062	0.0447685	0.666149	0.134306	25.5161	0.0247155	0.474535	0.0409622	0.786469
	20	0.799896	0.818337	0.336583	0.799026	0.826124	0.819424	0.701071	0.653688	0.574737	-0.0414244	10.0094	4.91546	4.81295	9.51546	8.96225	10.2761	1.62493	1.82328	-0.231926	1.0729	0.549603	0.716769	9.72044	4.91546	2.00365	0.799242	0.818952	0.549603	0.797615	0.661903	0.0518536	0.0408335	0.0447292	0.66148	0.134188	25.5151	0.854955	0.509832	1.43023	0.852883
	21	0.802338	0.817205	0.337581	0.8018	0.82643	0.813363	0.702042	0.650475	0.573847	-0.0246822	9.94124	4.97387	4.87095	9.3145	9.0965	9.91448	1.59078	1.82886	-0.133249	1.05412	0.548759	0.71572	9.72243	4.97387	1.9671	0.801912	0.821601	0.548759	0.800259	0.665209	0.0541937	0.0473839	0.0440484	0.66469	0.132145	25.4217	0.548772	0.484375	0.90311	0.797133
	22	0.793408	0.806261	0.330271	0.792686	0.806491	0.788211	0.684041	0.681802	0.581071	-0.0191896	9.32319	4.65349	4.53851	8.26442	8.61247	8.64708	1.65454	1.85075	-0.22115	1.0253	0.531899	0.715009	8.57738	4.65349	1.97699	0.791937	0.801771	0.531899	0.789377	0.646236	0.0435913	0.0322293	0.0485157	0.646167	0.145547	26.4507	0.516096	0.516457	0.889207	0.889828
	23	0.792411	0.804913	0.330197	0.791631	0.80714	0.789017	0.682459	0.681685	0.580172	-0.0217787	9.25184	4.61289	4.49603	8.2199	8.54048	8.68196	1.65313	1.85144	-0.305165	1.00436	0.531886	0.713855	8.60077	4.61289	1.97669	0.790367	0.801441	0.531886	0.787609	0.643677	0.0347339	0.0322696	0.0482202	0.643914	0.144661	26.4168	0.367615	0.497125	0.625481	0.845835
	24	0.79851	0.806242	0.329709	0.797596	0.807902	0.800708	0.685453	0.680413	0.580751	-0.036646	9.32218	4.6727	4.54844	8.11363	8.83825	9.24973	1.65692	1.89146	-0.157641	1.03194	0.530055	0.714814	8.5792	4.6727	1.97022	0.796712	0.800718	0.530055	0.793743	0.647434	0.0369637	0.0299205	0.0486147	0.648316	0.145844	26.3524	0.748023	0.527783	1.28429	0.906158
	25	0.795089	0.809841	0.274382	0.793151	0.808953	0.807643	0.652709	0.704425	0.58265	-0.0849754	9.5175	4.11534	4.01514	7.51483	8.5751	9.58265	1.96796	2.08369	0.634883	1.15199	0.456698	0.717602	7.98316	4.11534	2.48311	0.791125	0.803702	0.456698	0.787604	0.609019	0.027138	0.0172989	0.0727593	0.60911	0.218278	27.0516	0.578035	0.444576	1.01136	0.777854
	26	0.798283	0.80929	0.27483	0.796245	0.81066	0.806533	0.652553	0.703429	0.58144	-0.0797306	9.48711	4.07718	3.97611	7.59699	8.69259	9.53694	1.95825	2.13201	0.515893	1.16278	0.455446	0.71664	7.99777	4.07718	2.50231	0.793657	0.806098	0.455446	0.790675	0.606081	0.0249888	0.0179544	0.0719201	0.606486	0.21576	26.9822	0.259009	0.423243	0.463028	0.756625
	27	0.801048	0.810632	0.273599	0.799331	0.809908	0.800461	0.654925	0.702824	0.582083	-0.0796182	9.56143	4.11164	4.01109	7.55303	8.86181	9.20752	1.97681	2.1553	0.608321	1.07855	0.458944	0.717641	7.98265	4.11164	2.52532	0.797198	0.805072	0.458944	0.794097	0.608736	0.0202669	0.013337	0.0724568	0.609037	0.21737	26.9816	0.201646	0.442406	0.362313	0.794905
	28	0.770687	0.777566	0.310864	0.770154	0.78022	0.765049	0.654983	0.668131	0.562094	-0.0380739	7.99145	4.17174	4.06023	7.0474	7.62602	7.69668	1.6086	1.82802	-0.101729	1.02591	0.500693	0.690546	7.43012	4.17174	1.89753	0.768143	0.772393	0.500693	0.764768	0.613283	0.0352028	0.0245821	0.0520988	0.613655	0.156297	25.7636	0.420015	0.529936	0.707019	0.892051
	29	0.771998	0.780283	0.312185	0.770777	0.778819	0.768413	0.660094	0.665526	0.563423	-0.0417184	8.10261	4.2831	4.16304	7.16953	7.67064	7.84535	1.61012	1.79091	0.030399	1.02581	0.50006	0.692592	7.40707	4.2831	1.89158	0.769336	0.775142	0.50006	0.766111	0.621435	0.0305475	0.0210363	0.0514001	0.621249	0.1542	25.6726	0.334155	0.541283	0.543269	0.880018
	30	0.774855	0.779948	0.312414	0.77374	0.779361	0.767272	0.655266	0.665705	0.562816	-0.0448275	8.08876	4.24637	4.14293	7.15129	7.76167	7.78045	1.61433	1.82784	-0.0126359	0.9535	0.501112	0.692084	7.36886	4.24637	1.90082	0.771733	0.772926	0.501112	0.768664	0.618784	0.0326254	0.0285629	0.0517075	0.619919	0.155122	25.7643	0.635469	0.502972	1.04685	0.828581
	31	0.76427	0.771076	0.297551	0.761989	0.76901	0.779208	0.642264	0.645295	0.548356	-0.0485275	7.73651	4.01414	3.88585	6.59348	7.33077	8.28096	1.64997	1.82623	0.18141	1.12732	0.475109	0.679483	6.81255	4.01414	1.97646	0.759926	0.764237	0.475109	0.7554	0.601128	0.0273988	0.0206904	0.0557513	0.600997	0.167254	24.6864	0.596372	0.518996	0.972815	0.846597
	32	0.765227	0.771285	0.297505	0.763276	0.768899	0.77449	0.643401	0.647945	0.548055	-0.0584998	7.74452	3.93592	3.81448	6.60269	7.36405	8.09518	1.65914	1.87098	0.000904066	1.04125	0.475094	0.679399	6.87175	3.93592	1.98183	0.760881	0.765091	0.475094	0.756487	0.594807	0.021367	0.0160834	0.0558833	0.594863	0.16765	24.7731	0.527523	0.461119	0.878036	0.76751
	33	0.769477	0.773682	0.297001	0.76767	0.770045	0.781831	0.643672	0.646034	0.549233	-0.059102	7.83712	4.01747	3.88846	6.724	7.52665	8.39214	1.66737	1.87348	0.101487	1.07196	0.474287	0.681197	6.94976	4.01747	1.99235	0.765441	0.763639	0.474287	0.761228	0.601392	0.0241029	0.018973	0.0553602	0.601435	0.166081	24.7015	0.242564	0.497449	0.39907	0.818411
	34	0.80696	0.817968	0.289379	0.807487	0.821378	0.824005	0.660125	0.690145	0.58036	-0.00791455	9.98709	4.23229	4.17377	8.40422	9.38223	10.5383	1.87542	2.21682	-0.26156	0.913792	0.496106	0.720003	9.05698	4.23229	2.29584	0.807363	0.822432	0.496106	0.8063	0.617758	0.0574198	0.0455872	0.0595867	0.618016	0.17876	26.8189	0.312743	0.405677	0.592442	0.768491
	35	0.804669	0.821269	0.290524	0.804329	0.819644	0.83004	0.660319	0.691277	0.581771	-0.00767497	10.19	4.24856	4.18362	8.38741	9.20641	10.9796	1.93939	2.16695	-0.219394	1.0348	0.496249	0.722351	8.89389	4.24856	2.32152	0.804045	0.822929	0.496249	0.802935	0.618943	0.048791	0.0391825	0.0604444	0.618563	0.181333	26.8163	0.464984	0.434357	0.87788	0.820058
	36	0.806507	0.817955	0.289583	0.807089	0.819372	0.824646	0.662241	0.692384	0.580989	-0.0156818	9.98628	4.21395	4.14953	8.47634	9.35314	10.5679	1.86367	2.21957	-0.337405	0.945188	0.494019	0.720373	9.11666	4.21395	2.27388	0.806822	0.820824	0.494019	0.805527	0.616413	0.0517267	0.0437997	0.0593884	0.616252	0.178165	26.8561	0.36815	0.386717	0.703096	0.738556
	37	0.792532	0.802709	0.304543	0.791987	0.80053	0.805355	0.660386	0.681947	0.573261	-0.00800904	9.13733	4.19634	4.10006	7.71378	8.55754	9.49006	1.77607	2.03929	-0.248998	1.03095	0.497111	0.708787	8.24315	4.19634	2.09839	0.790741	0.80125	0.497111	0.788673	0.615114	0.0357309	0.0299593	0.0566045	0.615034	0.169814	26.3007	0.510507	0.447858	0.930218	0.816063
	38	0.796614	0.802654	0.305334	0.796484	0.803926	0.812744	0.659378	0.680388	0.572782	-0.0108799	9.13449	4.20731	4.10619	7.76931	8.77667	9.92716	1.77646	2.08605	-0.251561	0.986126	0.499137	0.708479	8.12888	4.20731	2.10474	0.795431	0.802395	0.499137	0.793148	0.615924	0.0358823	0.032301	0.0562074	0.615944	0.168622	26.2165	0.638958	0.442216	1.15691	0.800687
	39	0.797995	0.801245	0.305799	0.797435	0.803477	0.792533	0.662181	0.677327	0.571856	-0.0141702	9.06262	4.24538	4.14723	7.80453	8.80154	8.8601	1.76173	2.0732	-0.285683	1.11699	0.498769	0.707282	8.28477	4.24538	2.06026	0.79595	0.799963	0.498769	0.793716	0.618712	0.0339232	0.027634	0.0545165	0.618926	0.163549	26.1496	0.578914	0.488097	1.03339	0.871273
	40	0.783703	0.79299	0.257726	0.781533	0.785353	0.788034	0.62644	0.705948	0.5711	-0.0786795	8.66137	3.67413	3.57005	6.51757	7.98279	8.65788	1.9955	2.1727	0.478415	1.072	0.421769	0.703004	6.95242	3.67413	2.51581	0.777352	0.780881	0.421769	0.773313	0.572113	0.0244957	0.0140372	0.0803774	0.572726	0.241132	26.8024	0.64294	0.432546	1.15018	0.773799
	41	0.786661	0.792451	0.256881	0.784228	0.783711	0.791239	0.624607	0.706309	0.570822	-0.0892207	8.63627	3.6599	3.5532	6.43741	8.11657	8.80176	1.98535	2.21771	0.364633	1.1354	0.42349	0.70259	6.92924	3.6599	2.45936	0.780619	0.783624	0.42349	0.776595	0.570806	0.0233259	0.0155434	0.0788874	0.570998	0.236662	26.7858	0.37101	0.457635	0.66712	0.822882
	42	0.787311	0.79237	0.258383	0.785764	0.783992	0.788518	0.62316	0.704877	0.571136	-0.0786683	8.63253	3.70188	3.58857	6.56783	8.16314	8.68918	1.98619	2.20513	0.497106	1.14712	0.422583	0.702734	7.00201	3.70188	2.48187	0.781734	0.780672	0.422583	0.777486	0.574638	0.0230826	0.0169252	0.0795537	0.574655	0.238661	26.7188	0.427203	0.407976	0.766957	0.73244
	43	0.789616	0.799169	0.293691	0.789798	0.798138	0.79579	0.660982	0.659738	0.561958	-0.0422545	8.95864	4.12622	4.03758	7.4819	8.41468	8.97186	1.78546	2.03932	0.13561	1.20066	0.482508	0.700398	7.90079	4.12622	2.20403	0.787566	0.79869	0.482508	0.785332	0.609849	0.023673	0.0181364	0.0596031	0.610495	0.178809	25.462	0.459718	0.497933	0.82132	0.889594
	44	0.789843	0.802365	0.293509	0.788457	0.796828	0.813352	0.659346	0.660659	0.563444	-0.0476574	9.11966	4.15333	4.07425	7.35983	8.37486	9.91842	1.82368	2.01642	0.181671	0.971543	0.482193	0.702734	7.96744	4.15333	2.21387	0.786663	0.796684	0.482193	0.784766	0.611902	0.0341653	0.0205803	0.0601997	0.611913	0.180599	25.563	0.482058	0.431971	0.826957	0.741035
	45	0.794486	0.80154	0.293865	0.794448	0.802176	0.809668	0.661148	0.660243	0.562861	-0.0461595	9.07761	4.13911	4.05254	7.48153	8.66365	9.70914	1.79487	2.09312	0.0955943	1.04497	0.483307	0.702009	7.89523	4.13911	2.21039	0.793039	0.799493	0.483307	0.790634	0.610827	0.0354284	0.0224775	0.0593943	0.611486	0.178183	25.4932	0.463603	0.438897	0.815699	0.772228
	46	0.772121	0.785502	0.295075	0.771601	0.783184	0.79505	0.646221	0.67107	0.561874	-0.0344855	8.3241	4.00506	3.92593	6.96583	7.71786	8.93298	1.70492	1.92703	-0.208355	0.971648	0.487367	0.694125	7.52571	4.00506	2.01137	0.770586	0.781429	0.487367	0.768619	0.600405	0.0380645	0.0286497	0.0567906	0.600482	0.170372	25.9403	0.657813	0.463571	1.11129	0.783141
	47	0.772137	0.783386	0.294062	0.772354	0.784223	0.788884	0.647114	0.667649	0.560587	-0.0291055	8.23302	4.03563	3.96469	7.02197	7.73031	8.64838	1.69262	1.91551	-0.061471	1.00907	0.485525	0.692389	7.40049	4.03563	2.00574	0.770913	0.78555	0.485525	0.769147	0.60283	0.0340296	0.0247019	0.0569801	0.603423	0.17094	25.895	0.344011	0.487717	0.577103	0.81818
	48	0.773036	0.782885	0.295655	0.772817	0.787301	0.785173	0.643689	0.666669	0.560017	-0.0396024	8.21172	4.03238	3.95918	7.02932	7.76291	8.48023	1.68738	1.92514	-0.173147	1.07433	0.485996	0.691822	7.45066	4.03238	1.99193	0.771765	0.781759	0.485996	0.769843	0.602574	0.0409899	0.0304809	0.0556168	0.602837	0.16685	25.8418	0.480479	0.487575	0.811322	0.823304
	49	0.768123	0.778156	0.284107	0.764821	0.772051	0.7716	0.652228	0.640704	0.5479	-0.092434	8.01535	4.02172	3.84882	6.5411	7.3086	8.02595	1.74938	1.81728	0.799933	1.10302	0.442871	0.682418	6.64158	4.02172	2.15751	0.759286	0.765237	0.442871	0.752371	0.60173	0.000992334	-0.00109341	0.0641736	0.601932	0.192521	24.1939	0.69126	0.538112	1.08881	0.847587
	50	0.772788	0.77806	0.285056	0.770083	0.772326	0.78624	0.649397	0.639321	0.546749	-0.0975954	8.01143	3.99213	3.82097	6.43475	7.49517	8.65409	1.7411	1.87749	0.680473	1.08942	0.445164	0.681674	6.68628	3.99213	2.15358	0.764572	0.764769	0.445164	0.757767	0.59937	0.013283	0.00795639	0.0632442	0.600013	0.189733	24.1298	0.517377	0.516073	0.833517	0.831416
	51	0.772515	0.770923	0.283448	0.769416	0.770592	0.783094	0.660255	0.63147	0.543345	-0.0864906	7.7307	4.06533	3.88504	6.46264	7.47374	8.53498	1.67885	1.83841	0.874583	0.96566	0.44559	0.676402	6.70044	4.06533	2.11766	0.763977	0.764837	0.44559	0.757028	0.605159	-0.00222656	-0.0135022	0.0615292	0.605303	0.184588	23.8584	0.502742	0.507639	0.782576	0.790198
	52	0.708177	0.710041	0.266918	0.704365	0.711969	0.719104	0.61371	0.618598	0.516839	-0.110612	5.89753	3.593	3.44193	5.20508	5.62584	6.32503	1.47985	1.56578	0.617809	0.965141	0.415555	0.632612	5.33	3.593	1.7863	0.698151	0.698498	0.415555	0.689482	0.564554	0.00191976	-0.0076465	0.0587238	0.564757	0.176171	23.4003	0.683638	0.563847	0.972854	0.802384
	53	0.712885	0.705821	0.267379	0.710122	0.709508	0.733305	0.614068	0.613124	0.514381	-0.109882	5.79858	3.62044	3.46498	5.24437	5.73984	6.73173	1.4316	1.5854	0.736214	0.983438	0.415351	0.6292	5.33552	3.62044	1.76644	0.703257	0.697864	0.415351	0.694463	0.567141	0.0100793	0.00179511	0.0582543	0.567408	0.174763	23.2049	0.670865	0.558288	0.954325	0.794182
	54	0.712871	0.708403	0.268117	0.708862	0.709414	0.709559	0.610682	0.614151	0.515351	-0.106421	5.85878	3.62298	3.46609	5.20304	5.72054	6.08312	1.44992	1.57896	0.760739	1.05958	0.413747	0.630985	5.30643	3.62298	1.77896	0.702405	0.69668	0.413747	0.693621	0.567379	0.0129319	0.00489218	0.0592391	0.568137	0.177717	23.2246	0.787546	0.591317	1.11287	0.835579
	55	0.783112	0.790337	0.26951	0.782766	0.792441	0.794278	0.635003	0.698778	0.570679	-0.0295725	8.53913	3.81873	3.73874	7.16558	8.15032	8.90552	1.83299	2.1343	-0.130437	1.06317	0.461566	0.701514	7.72423	3.81873	2.22554	0.781428	0.793872	0.461566	0.779212	0.584953	0.0353534	0.0242272	0.0658193	0.58484	0.197458	26.8401	0.452393	0.462696	0.841048	0.860203
	56	0.784357	0.794067	0.271128	0.784027	0.792969	0.794154	0.633062	0.69957	0.572048	-0.0279845	8.71191	3.8324	3.76536	7.14701	8.19587	8.87384	1.88202	2.13857	-0.127844	1.03126	0.463145	0.704059	7.72408	3.8324	2.22457	0.782511	0.792283	0.463145	0.781099	0.586127	0.0378874	0.0247289	0.0663462	0.58656	0.199039	26.9592	0.457744	0.453216	0.854967	0.846508
	57	0.783965	0.799131	0.271247	0.784072	0.792734	0.798655	0.637887	0.700938	0.574783	-0.0230949	8.95676	3.88911	3.81483	7.22255	8.19695	9.11444	1.9337	2.10767	-0.00286268	1.05656	0.462068	0.708018	7.61133	3.88911	2.25501	0.782537	0.790935	0.462068	0.780649	0.590928	0.0276058	0.0171211	0.0676657	0.59094	0.202997	26.9799	0.584556	0.433313	1.07453	0.796513
	58	0.777256	0.766596	0.280714	0.771018	0.759982	0.768952	0.679913	0.634142	0.546141	-0.164442	7.56883	4.20641	3.90763	6.04828	7.37239	8.08465	1.64969	1.75266	1.75181	1.07069	0.413396	0.676112	6.13963	4.20641	2.22108	0.761119	0.745239	0.413396	0.748307	0.615858	-0.0213974	-0.0335703	0.0696028	0.616486	0.208808	23.3283	0.495052	0.482332	0.70384	0.685756
	59	0.777042	0.765631	0.281104	0.770404	0.764315	0.769062	0.679141	0.634838	0.545255	-0.162188	7.53354	4.14811	3.86272	6.1817	7.35456	8.07005	1.63774	1.77299	1.60323	1.08921	0.415487	0.675144	6.16667	4.14811	2.19732	0.76061	0.74243	0.415487	0.748109	0.611508	-0.0240022	-0.0322789	0.0690371	0.612094	0.207111	23.3907	0.445274	0.550872	0.652478	0.807214
	60	0.774338	0.765303	0.281755	0.768297	0.76436	0.778266	0.679388	0.632413	0.5451	-0.16661	7.52162	4.20318	3.91024	6.13399	7.28276	8.46359	1.6341	1.73268	1.69734	1.07439	0.414932	0.674901	6.1435	4.20318	2.17969	0.758534	0.744047	0.414932	0.745478	0.61562	-0.0219491	-0.0337199	0.0683667	0.616859	0.2051	23.303	0.443366	0.523807	0.643362	0.760089
