# Supplementary material for: Classification of soybean frogeye leaf spot disease using leaf hyperspectral reflectance
Source: PLoS One. 2021 Sep 3;16(9):e0257008. doi: 10.1371/journal.pone.0257008 (PMC8415606; doi:10.1371/journal.pone.0257008)
Supplement: S4 Data — (XLSX) [file pone.0257008.s004.xlsx]

## Sheet: Sheet1
-0.327772	0.248212	0.26968	0.0975	-0.139994	-0.0131686	0.147648	0.223754	0.27259	0.272635	0.149568	0.00972	0.0318	0.0415	0.0466	0.0656047	0.171264	0.231695	0.168335	0.0331	-0.0761	-0.0332	0.0771	0.172702	0.113753	-0.0896	-0.0706	0.0182	0.101399	0.098	0.0659	0.0515885	0.0368808	0.0178	-0.0172817	0.0334	0.146353	0.123543	0.0653	0.0497	0.0331	0.0238294	0.0616	0.0649	0.0243183	0.0477	0.0783	0.0719	0.0658	0.0616
-0.128807	0.275103	0.263532	0.169275	0.0874	0.210853	0.296722	0.250013	0.259183	0.316453	0.247555	0.252582	0.371044	0.30424	0.176155	-0.00937	0.0943	0.292946	0.170185	0.0808	0.102185	0.0819	0.0817	0.132869	0.0417	-0.184189	-0.117459	0.0378	0.179861	0.153056	0.105961	0.14932	0.174889	0.147917	0.00371	0.0105	0.160821	0.153005	0.103729	0.107525	0.0634	-0.000271	0.0196	0.0361	0.0331	0.0925	0.138597	0.120086	0.10215	0.0895
-0.314126	0.0081	-0.144183	-0.209699	-0.017	0.244194	0.393744	0.41781	0.352388	0.238933	0.151597	0.124439	0.209229	0.358267	0.395716	0.126149	0.12224	0.314935	0.21834	0.0745	-0.00263	0.0293	0.0921	0.121194	0.0365	-0.161723	-0.159186	-0.00312	0.195565	0.198621	0.139117	0.123089	0.0962	0.0506	-0.0202	0.0255	0.162271	0.148847	0.100714	0.108731	0.0702	0.012	0.0382	0.0514	0.0342	0.0841	0.115301	0.0662	0.0627	0.0926
-0.82421	0.326042	0.18363	-0.0372	-0.0642	0.0721	0.21248	0.334995	0.266416	0.074	0.131107	0.182107	0.113735	0.250721	0.307305	0.0231	0.0819	0.340335	0.232941	0.0896	0.0202	-0.0466637	-0.0242399	0.12409	0.11403	-0.0642	-0.112758	-0.0377	0.0827	0.0967984	0.0732	0.0687	0.0958	0.116454	0.0164	0.0117	0.109208	0.117416	0.0846	0.0544	0.0346	0.0352	0.0758	0.0882011	0.0592	0.0597	0.0749	0.0902	0.0821	0.0589
-0.715968	0.102567	0.147208	0.0993	0.0332109	0.164853	0.305107	0.408425	0.374734	0.228781	0.10348	0.14429	0.320916	0.203195	0.0343124	-0.0930858	0.0871	0.281363	0.0609	-0.065265	0.00601	0.00417	0.0208	0.103416	0.0244	-0.201282	-0.120754	0.0245	0.14684	0.155135	0.130013	0.132018	0.11496	0.0698	-0.0158	0.0131	0.13628	0.119418	0.0712	0.078	0.0686	0.0471	0.0514	0.0452	0.0299	0.074	0.108815	0.0864	0.0775	0.0804
-0.722435	0.085	0.151531	0.127399	0.0442743	0.071	0.138963	0.235405	0.257009	0.212181	0.274232	0.158323	-0.0651	0.122437	0.270343	0.0506	-0.0424	0.0653294	0.0602	0.0447	0.04	0.0236845	0.0825364	0.239606	0.100592	-0.298541	-0.113351	0.0712	0.140176	0.12111	0.0745	0.0501	0.0615	0.079464	0.015	0.0333	0.131275	0.123135	0.0933	0.107036	0.0516	-0.0322	-0.00546	0.0224	0.0231	0.0635	0.0974	0.0939	0.0768	0.0567
-0.652657	0.120258	0.0929	0.102083	0.200291	0.198484	0.219076	0.343936	0.365578	0.262439	0.0909	0.0215	0.177943	0.230001	0.213178	0.116998	0.249277	0.378661	0.0967	-0.0706	-0.00861	-0.0371	-0.00307	0.170908	0.13332	-0.0919	-0.00032	0.101042	0.15213	0.17247	0.183874	0.197022	0.165561	0.0931	0.00593364	0.0246	0.130741	0.141839	0.115057	0.100729	0.0859	0.0702	0.0467	0.0488	0.0779	0.0799	0.0763	0.0865	0.0866399	0.0768
0.161156	0.34196	0.323112	0.104298	-0.156296	0.012	0.170314	0.139502	0.144279	0.171564	-0.0108	-0.086	0.126433	0.222499	0.212975	0.0447	0.0982	0.256936	0.163519	0.0415	-0.0249	-0.0918	-0.0673	0.087	0.0627	-0.123779	-0.0695	0.0638	0.185966	0.131638	0.052988	0.0679	0.067	0.0411	0.000347	0.0255986	0.105385	0.112325	0.0965	0.0995	0.0775	0.0407365	0.0259	0.0191	0.0215	0.0548	0.0857	0.0940852	0.0819	0.0619
-0.915662	0.373452	0.3644	0.129222	-0.11572	0.012	0.142183	0.122465	0.157203	0.235724	0.222625	0.0947	0.00632	0.155981	0.252614	0.079	0.201068	0.39696	0.126541	-0.0395	0.0228	-0.00138	0.0493	0.249961	0.18158	-0.147213	-0.104266	0.0156	0.107131	0.10591	0.0827152	0.0909	0.0863	0.0644	0.0216	0.0548	0.146781	0.128535	0.0851	0.0825	0.0654	0.0374	0.0214	0.0257	0.051	0.0843	0.0982	0.0781	0.0651	0.0601
-0.915662	0.373452	0.3644	0.129222	-0.11572	0.012	0.142183	0.122465	0.157203	0.235724	0.222625	0.0947	0.00632	0.155981	0.252614	0.079	0.201068	0.39696	0.126541	-0.0395	0.0228	-0.00138	0.0493	0.249961	0.18158	-0.147213	-0.104266	0.0156	0.107131	0.10591	0.0827152	0.0909	0.0863	0.0644	0.0216	0.0548	0.146781	0.128535	0.0851	0.0825	0.0654	0.0374	0.0214	0.0257	0.051	0.0843	0.0982	0.0781	0.0651	0.0601
-0.366439	0.134558	0.0678	0.0105	0.0596213	0.1082	0.127441	0.119508	0.193875	0.306421	0.264842	0.129973	0.0637	0.0517	0.0401	-0.0128	0.0782	0.192328	0.182613	0.0578	-0.0878	-0.0734	0.0261	0.136212	0.121878	-0.00909	-0.0161	0.0318	0.085	0.0663	0.0681447	0.150749	0.17314	0.11634	-0.0352	-0.00632	0.177931	0.134581	0.045	0.0519	0.0526	0.0405	0.0385	0.0344928	0.0312	0.058	0.0842832	0.0907	0.088	0.0785
0.0605742	0.446376	0.417169	0.164269	-0.12305	0.062	0.242825	0.229064	0.228772	0.255877	0.23052	0.236249	0.286793	0.264487	0.206254	0.0925	0.133552	0.265422	0.337444	0.234705	0.0389	0.053	0.143696	0.200213	0.102779	-0.120277	0.00853	0.105954	0.111852	0.0603	0.0452	0.126718	0.144473	0.0917	-0.00431	0.0269	0.167471	0.174028	0.126603	0.0936	0.0588	0.0339	0.0439	0.0516	0.0501	0.0795	0.101246	0.0894	0.0868	0.0885
-0.104045	0.283928	0.262993	0.137642	0.0176	0.112886	0.236387	0.335897	0.341664	0.252359	0.106527	0.0922	0.267525	0.236488	0.160673	0.115	0.193618	0.267461	0.15709	0.0904	0.118663	0.120296	0.142458	0.205312	0.171083	0.0279	-0.0141	0.0377	0.122906	0.136616	0.124405	0.123028	0.131045	0.123303	0.0264	0.0341	0.146393	0.171269	0.148729	0.117686	0.0776	0.0439	0.0429	0.0471	0.0507	0.0777	0.0992	0.097	0.0897	0.0801
-1.28493	0.214438	0.339679	0.204634	-0.0607	0.149688	0.331034	0.273454	0.221795	0.212115	0.197123	0.0895	-0.00678	0.118247	0.220683	0.137703	0.116947	0.15155	0.0494	-0.0555	-0.0817328	0.0189	0.126126	0.142651	0.0233	-0.203724	-0.0802	0.0327179	0.0766407	0.103913	0.13586	0.178547	0.173014	0.10674	-0.0414	-0.0225	0.146007	0.150413	0.103058	0.098	0.0613	0.016	0.0398737	0.0638	0.067673	0.0935	0.0996635	0.0562	0.042	0.0546
-0.0653	0.398368	0.25669	-0.0167	-0.149323	0.0914	0.276018	0.25328	0.208973	0.202166	0.358919	0.343963	0.083	0.114669	0.177714	0.104989	0.165807	0.249313	0.114479	-0.0648	-0.147465	-0.0077	0.186013	0.284434	0.143787	-0.186203	-0.00127	0.127035	0.130454	0.160937	0.174953	0.139821	0.145703	0.15206	0.0167	0.00743	0.12839	0.130026	0.0904	0.0765	0.066	0.0593	0.0624	0.058	0.0493	0.0829	0.105988	0.0824	0.0849	0.102114
-0.913859	0.316878	0.239141	0.0476	-0.0277513	0.0948	0.231892	0.342535	0.291076	0.134659	0.186619	0.293714	0.272852	0.138893	0.035	0.0487	0.212146	0.307469	0.200218	0.0863	0.0478	0.0331	0.0877	0.218611	0.181553	-0.0237	-0.0325	0.0454	0.13042	0.10578	0.0854099	0.149409	0.159212	0.104063	-0.00437	0.0127	0.141053	0.145653	0.109373	0.101275	0.0576	0.00776	0.045	0.0608	0.0353162	0.0774	0.114738	0.0948	0.0847	0.0842284
-0.823789	0.400094	0.387684	0.207608	0.0568	0.218567	0.336463	0.263919	0.226505	0.249179	0.255674	0.191529	0.113551	0.158292	0.189428	0.111359	0.311857	0.487453	0.198478	-0.0201	-0.00135	0.071	0.159123	0.221471	0.146637	-0.0580153	-0.0372	0.067	0.174815	0.190226	0.170499	0.158689	0.102691	0.0274	0.0169	0.0784	0.17268	0.142868	0.0895	0.0876	0.057	0.0168	0.0428	0.0645	0.062	0.0762	0.0868502	0.0793	0.0762	0.0786
-0.260908	0.29237	0.226065	0.129184	0.106458	0.0628	0.0811	0.216075	0.280066	0.255949	0.304107	0.203123	0.0038	0.0411	0.0643	-0.126882	-0.012	0.198249	0.000299	-0.159161	-0.134306	0.00572	0.137965	0.158115	-0.0387	-0.39852	-0.149898	0.0584	0.12388	0.10758	0.0856	0.110099	0.119097	0.0861981	-0.0467	-0.0208	0.147647	0.132865	0.0638	0.0454	0.0237	0.00264324	0.00197	0.0242	0.0614	0.0804	0.084	0.0796	0.084	0.0879424
-0.944041	0.207526	0.0731	0.00443	0.183303	0.250009	0.245473	0.205495	0.17834	0.164921	0.0939	0.01	0.0173	0.073	0.0697	-0.107325	0.0905	0.37279	0.235727	0.0821	0.0405	0.0151	0.0499	0.154236	0.0605	-0.209685	-0.0944	0.0463	0.125305	0.116546	0.088	0.0897	0.0676	0.0218	-0.0345	0.016	0.146725	0.135452	0.0869	0.0844	0.0622	0.0331	0.0541	0.0542	0.028	0.0762	0.119966	0.102409	0.0799	0.062
-0.895561	0.250542	0.363653	0.191901	-0.136154	0.0516	0.293681	0.427232	0.436437	0.339986	0.27162	0.170522	0.122625	0.127863	0.128494	0.0905108	0.34041	0.546335	0.365902	0.162071	0.0891	0.101766	0.160593	0.222555	0.103646	-0.172272	-0.0455	0.103213	0.188776	0.214578	0.189161	0.127418	0.144319	0.182241	0.0417286	0.0368103	0.174361	0.162165	0.110705	0.110426	0.0996592	0.0816428	0.089	0.075	0.0419	0.0803295	0.115232	0.0919	0.0824	0.0872
-0.641433	0.137742	0.189014	0.132209	0.0506	0.256536	0.392152	0.32146	0.320042	0.383803	0.299358	0.139203	0.0986	0.154001	0.167663	0.0182	0.155381	0.36542	0.232434	0.10235	0.0784	0.0571992	0.0593	0.0958	0.0955	0.0452	-0.0175	0.0335	0.15041	0.16707	0.146812	0.140866	0.134431	0.11373	0.0414	0.0637	0.167873	0.15919	0.110074	0.0807	0.0775	0.0872	0.0659	0.0604	0.0826	0.105665	0.116096	0.108846	0.0992	0.0923
0.275807	0.692321	0.576128	0.316454	0.138073	0.237803	0.336071	0.318201	0.262951	0.222276	0.321895	0.492578	0.505922	0.329391	0.192541	0.241117	0.422146	0.469332	0.21254	0.046	0.0767	0.0653	0.113346	0.263859	0.199549	-0.0483	0.0943	0.156044	0.0984	0.0764	0.0945	0.144594	0.126572	0.0547	-0.00752	0.0596	0.21744	0.191051	0.113829	0.0911	0.074	0.0634	0.0768616	0.0707	0.0444	0.0738	0.108328	0.111628	0.105486	0.0942
-0.941096	0.0141	0.151878	0.0633	-0.185605	0.0179	0.23527	0.306283	0.226437	0.0809	0.206959	0.29667	0.143722	0.0326	-0.0621	-0.18954	0.170584	0.501928	0.169784	-0.0934	-0.0641	0.0474163	0.166002	0.221476	0.083122	-0.203291	-0.00849	0.148466	0.179263	0.0941812	0.0361	0.104837	0.112846	0.0533	-0.0358	0.0168	0.178609	0.143006	0.0631	0.059	0.062	0.0593	0.0427	0.0407	0.0619	0.0933	0.108638	0.0935573	0.081	0.0731
-0.24982	0.0862907	0.142632	0.150909	0.110564	0.19272	0.267445	0.293272	0.251087	0.198797	0.39193	0.533595	0.36901	0.230523	0.153044	0.155444	0.182823	0.195775	0.202736	0.175669	0.130563	0.10879	0.143817	0.236543	0.135367	-0.122701	0.0663855	0.16973	0.137016	0.105335	0.100756	0.134599	0.124649	0.0725588	0.00155	0.0667	0.229646	0.174437	0.0851	0.101246	0.0867712	0.0473	0.0465	0.0653	0.0915	0.105548	0.0982	0.0656	0.0774	0.110354
0.456805	0.347248	0.238516	-0.0772	-0.337423	0.0335	0.338943	0.329528	0.283918	0.266079	0.356356	0.294658	0.0842	0.16686	0.265637	0.209599	0.192096	0.255015	0.396187	0.27992	-0.0143	8.41e-05	0.109771	0.15191	0.0939	-0.0519	-0.0177	0.0537	0.111061	0.115875	0.104871	0.106136	0.108236	0.100057	0.0514	0.062	0.12939	0.147224	0.126062	0.0799928	0.0548	0.0566683	0.0742172	0.0829	0.0794	0.104481	0.120921	0.102034	0.0783	0.0653
-0.893256	0.158922	0.161214	0.110636	0.109993	0.222588	0.288177	0.248631	0.167243	0.107847	0.24874	0.288705	0.0997	0.115773	0.169588	0.171993	0.249574	0.296805	0.213873	0.0293052	-0.133367	-0.093	0.029	0.123982	0.0336	-0.212608	-0.108785	0.0369	0.131699	0.0894	0.0407	0.0815	0.0944	0.0588	-0.0504	-0.012	0.154225	0.142052	0.084	0.0866	0.0587	0.0200249	0.0567623	0.0556002	0.00145	0.0228425	0.0716343	0.110019	0.0953	0.0482
-0.259517	0.428484	0.166027	-0.0513	0.0813	0.254338	0.376955	0.472653	0.474972	0.39385	0.321094	0.281442	0.306854	0.223781	0.160877	0.218077	0.426806	0.502396	0.278281	0.00583	-0.119317	0.00653	0.210066	0.337478	0.230274	-0.0657	0.0813	0.20148	0.210391	0.127638	0.0672962	0.113044	0.156403	0.156191	0.0326	0.0367559	0.164569	0.137612	0.0824	0.0981	0.0767537	0.0333	0.0463	0.0550844	0.0494	0.0859	0.126127	0.144476	0.113026	0.0591
0.116308	0.192646	0.174969	0.0673	-0.0427	0.100473	0.256682	0.357232	0.275464	0.091	0.20838	0.191933	-0.0477	0.10668	0.249601	0.111288	0.200754	0.376553	0.273184	0.0804	-0.0552832	-0.0124	0.113288	0.227258	0.128107	-0.152229	-0.0349	0.111319	0.193427	0.173717	0.125005	0.106863	0.121788	0.134295	0.044	0.0527	0.156258	0.129136	0.0767	0.0812	0.0696	0.0487	0.068	0.0524	0.00468	0.0674	0.125199	0.0945	0.0695	0.0642
-0.316854	0.231246	0.105629	-0.0786	-0.100805	0.10887	0.259365	0.265601	0.257956	0.242331	0.13766	0.053	0.114637	0.191349	0.165593	-0.130537	-0.0309	0.230172	-0.0555	-0.181435	-0.0169	0.115324	0.200707	0.217068	0.104854	-0.132799	-0.108423	-4.84e-05	0.102025	0.0976	0.0859	0.134685	0.105251	0.0177	-0.0317	0.0209	0.137077	0.100244	0.0457	0.0754	0.055	0.00455	0.0292	0.0438	0.0318	0.0675	0.100612	0.096	0.0865	0.0749
-0.0989	0.43345	0.174877	-0.0276	0.0977	0.180157	0.238148	0.321401	0.27112	0.117734	0.0563	0.023	0.036	0.106591	0.113945	-0.0704	0.0426	0.290729	0.320931	0.154751	-0.0649	-0.0116	0.13374	0.220771	0.149352	-0.0757	-0.0915	0.0344	0.198852	0.221959	0.176337	0.125955	0.100344	0.0863283	0.0363	0.0669	0.163887	0.15637	0.117452	0.10623	0.0942	0.08	0.0663	0.0548	0.0533	0.0921	0.118847	0.0987	0.0739	0.06
-0.652973	0.308748	0.254601	0.151801	0.145223	0.190731	0.26332	0.380731	0.323437	0.134569	0.101233	0.174432	0.260447	0.293903	0.29826	0.276143	0.281333	0.289516	0.230023	0.152165	0.0973	0.0545	0.0897	0.223554	0.177342	-0.0405	0.00249	0.0828	0.126549	0.0665768	0.0434	0.15172	0.179355	0.120536	0.0216	0.0463	0.176603	0.174349	0.130677	0.12018	0.0824	0.0334	0.0261	0.0329	0.0476	0.0906	0.122377	0.119773	0.097	0.0707
-0.630108	0.229827	0.244579	0.209778	0.196036	0.245034	0.283783	0.290126	0.295683	0.296245	0.24427	0.270475	0.370131	0.292684	0.180552	0.0769	0.171803	0.303856	0.202661	0.136649	0.158775	0.127977	0.111989	0.15146	0.107836	-0.0145	0.0229	0.126034	0.225603	0.170957	0.11956	0.185547	0.193324	0.135651	0.0514152	0.0606	0.149011	0.14072	0.110862	0.119335	0.0966	0.0564	0.0566	0.0586	0.0591	0.111594	0.139991	0.0921	0.0709	0.08
-0.613975	0.339355	0.277729	0.120423	0.0463	0.149669	0.242284	0.261956	0.230484	0.188617	0.2866	0.361062	0.28631	0.287265	0.271943	0.144561	0.235493	0.390918	0.289891	0.179833	0.140412	0.0833	0.116332	0.282347	0.194589	-0.129506	-0.0314	0.110919	0.191109	0.149842	0.105887	0.145254	0.144036	0.0959	0.024	0.0413149	0.136267	0.15522	0.134378	0.107642	0.0672	0.0324	0.0428	0.0561	0.0601	0.0812	0.0979	0.0961	0.0896	0.0766
0.573877	0.544282	0.451878	0.21625	0.0129	0.138033	0.257071	0.236781	0.287261	0.37706	0.272821	0.1207	0.147308	0.296823	0.357434	0.140758	0.265525	0.525154	0.41006	0.211583	0.0821	0.0684	0.150621	0.286387	0.180246	-0.131743	0.0324	0.171267	0.194637	0.117803	0.069	0.136545	0.133247	0.0726	0.0502	0.0996	0.190961	0.16785	0.125762	0.136851	0.112613	0.0695	0.0805	0.0936	0.0948913	0.115876	0.129439	0.116762	0.101068	0.0867
-0.335994	0.270044	0.299651	0.119519	-0.115115	0.149609	0.391818	0.424818	0.395778	0.353586	0.4172	0.366923	0.20087	0.263859	0.313281	0.165412	0.226564	0.368829	0.223128	0.0868	0.0608	0.0567	0.127752	0.278461	0.17133	-0.163458	-0.0121	0.084026	0.0657891	0.110475	0.160185	0.16355	0.14881	0.109562	0.0098	0.0493	0.203141	0.171512	0.0961	0.0881	0.0658	0.0397	0.0662	0.0712	0.0442	0.0698	0.108053	0.129598	0.108742	0.0658
-0.0368	0.538369	0.402221	0.183524	0.0983	0.131805	0.220073	0.366251	0.356847	0.235767	0.375792	0.477215	0.339811	0.291313	0.25908	0.173839	0.282252	0.408699	0.268506	0.143808	0.12822	0.131325	0.190854	0.306073	0.177107	-0.157353	0.0409	0.172116	0.162361	0.137861	0.140237	0.189253	0.164495	0.078	0.000347	0.0456945	0.181214	0.167227	0.109822	0.0943	0.0763	0.061	0.0748	0.0766	0.0624	0.091	0.114958	0.100172	0.0866	0.0819
0.52926	0.364488	0.338574	0.258706	0.179889	0.26866	0.381317	0.483758	0.414697	0.24244	0.340095	0.431568	0.330247	0.291992	0.280373	0.274452	0.357958	0.416481	0.35415	0.22844	0.108391	0.00287	0.0387	0.263143	0.177905	-0.177594	0.0114	0.150792	0.156063	0.121237	0.0944	0.110493	0.154226	0.182287	0.0739	0.0738	0.189965	0.20487	0.1626	0.10546	0.0734	0.0659	0.0498	0.0543	0.0809	0.0885	0.0924	0.10854	0.115323	0.106117
-0.265322	0.524829	0.308001	0.00642	-0.0358	0.204696	0.385769	0.408452	0.351069	0.262616	0.271577	0.161317	-0.00223	0.106287	0.224281	0.204647	0.239432	0.289968	0.272816	0.161335	0.0356	0.0729	0.174037	0.248437	0.154971	-0.0832	0.018	0.10139	0.109057	0.102398	0.0937	0.0904	0.0814	0.0506	-0.0502	0.00274	0.183245	0.158493	0.0826	0.0778	0.0543	0.0249	0.0566732	0.0567	0.0182	0.078	0.136064	0.120426	0.0927	0.0706
-0.242474	0.551196	0.299976	0.0664	0.148103	0.208141	0.273225	0.401728	0.448002	0.404044	0.407145	0.33228	0.213516	0.154457	0.120913	0.0871	0.154909	0.213069	0.103236	0.0539	0.0997	0.0706	0.0821	0.192671	0.132058	-0.0983	-0.0749	0.0458	0.168031	0.152445	0.106449	0.112331	0.0918	0.041	-0.029	0.0193	0.162814	0.174647	0.138214	0.124395	0.0952	0.0653	0.0814	0.0763	0.0452	0.0875	0.125544	0.102452	0.0754	0.0601
0.135658	0.420369	0.37578	0.194882	0.0276	0.167307	0.315412	0.369858	0.38294	0.360244	0.324132	0.206778	0.13299	0.274066	0.362481	0.19562	0.279535	0.463186	0.32597	0.18695	0.138544	0.0423513	0.0144	0.120393	0.06702	-0.111232	0.0586	0.191765	0.235905	0.221627	0.184201	0.153106	0.141158	0.12607	0.0465	0.0513	0.136942	0.149895	0.118748	0.0732	0.0722	0.102546	0.103894	0.0874	0.0661	0.0825	0.104671	0.109602	0.115641	0.116052
-0.734312	0.189871	0.268919	0.261841	0.193629	0.222688	0.275776	0.330444	0.317517	0.262691	0.34655	0.316727	0.140712	0.203392	0.2452	0.059	0.118466	0.311785	0.27572	0.150635	0.0435	0.0844	0.164522	0.199756	0.191016	0.134529	0.0917	0.0930752	0.11423	0.0977	0.099	0.152872	0.143059	0.0753	-0.00255	0.0415	0.180186	0.174619	0.122317	0.102646	0.0728	0.0366	0.00637	0.0065	0.0412	0.0828	0.106875	0.103511	0.0815	0.0567
-0.365168	0.300268	0.360212	0.361427	0.317218	0.350055	0.392259	0.422282	0.426636	0.410792	0.428136	0.378426	0.295377	0.34687	0.441637	0.580993	0.602764	0.454226	0.161002	-0.00956	0.0334	0.098	0.181177	0.262717	0.199006	0.00853	0.0712	0.167916	0.224232	0.1526	0.100932	0.173824	0.166655	0.0973	0.0764	0.138807	0.249243	0.233021	0.1711	0.126785	0.083	0.0529	0.0646	0.0732	0.0694	0.0991	0.12625	0.126356	0.0987	0.0644
0.154626	0.556582	0.349078	0.121441	0.133343	0.257831	0.368066	0.454437	0.489195	0.471385	0.469288	0.421298	0.338808	0.192982	0.119875	0.250144	0.43907	0.42914	0.144324	-0.00968	0.0781	0.187575	0.298915	0.375633	0.254651	-0.0342	0.100816	0.18374	0.165251	0.219406	0.253944	0.198758	0.159242	0.130182	0.058571	0.102937	0.236906	0.199573	0.123508	0.111083	0.0918	0.0749	0.111141	0.123827	0.100706	0.129451	0.159612	0.153341	0.130735	0.104718
-0.143222	0.502934	0.337288	0.137039	0.116534	0.098	0.17643	0.442555	0.504935	0.363644	0.406872	0.346293	0.160829	0.136225	0.165405	0.216756	0.394582	0.466228	0.270862	0.114675	0.0963	0.0474	0.0785	0.239508	0.199153	-0.0319	0.0164	0.0994	0.150676	0.16283	0.153898	0.137304	0.102583	0.052	-0.00667	0.0372	0.157617	0.143355	0.100368	0.111444	0.0785	0.026	0.0516976	0.0572	0.028	0.074	0.115338	0.0945	0.0852	0.0879
-0.0477217	0.406707	0.328688	0.173896	0.100551	0.213273	0.327542	0.392912	0.379934	0.296188	0.192325	0.0483	0.0279	0.17835	0.289847	0.225889	0.20354	0.220019	0.0889	0.0753	0.174158	0.067	0.0356149	0.240715	0.181644	-0.120465	0.00848	0.11	0.119371	0.14275	0.143802	0.0997	0.130976	0.178121	0.0316	0.0228	0.163696	0.162587	0.119942	0.118981	0.0784063	0.0259	0.058	0.0732	0.0491	0.0666	0.0904	0.0935	0.109696	0.120826
0.236588	0.328567	0.350692	0.244243	0.0877041	0.283626	0.443198	0.417043	0.33879	0.276149	0.373252	0.447856	0.357109	0.313676	0.247322	0.0483	0.111188	0.319584	0.349157	0.223035	0.0430459	0.0243	0.118817	0.262425	0.193511	-0.0663	0.00928	0.14323	0.238226	0.191141	0.140707	0.188627	0.203423	0.161658	0.039	0.0597	0.20699	0.187131	0.126991	0.127432	0.0955	0.0514	0.078	0.0929	0.0756	0.0844	0.0955	0.0896	0.09	0.0922
-0.363704	0.409786	0.44813	0.258682	0.00338	0.25941	0.502864	0.540067	0.399295	0.185109	0.209391	0.3319	0.355005	0.246295	0.178884	0.28996	0.412317	0.390388	0.250824	0.121753	0.0791	0.0718	0.141456	0.288577	0.237221	0.0117	0.109719	0.16828	0.138313	0.0884	0.0739	0.129215	0.149143	0.12195	0.0442	0.0701	0.186372	0.183968	0.134676	0.0984	0.0656262	0.0446	0.0465	0.0666	0.0941	0.0968	0.0933	0.0999	0.0962	0.0804
-0.0137	0.332745	0.186372	0.0567	0.12869	0.300426	0.393265	0.359413	0.260199	0.148022	0.0797	0.198602	0.390782	0.262793	0.133862	0.210649	0.394331	0.456329	0.373748	0.153435	-0.0527217	0.00892	0.152377	0.227813	0.151443	-0.0547	0.00983	0.0977	0.148791	0.170732	0.153659	0.0978	0.107458	0.142538	0.0548	0.061	0.160412	0.125184	0.073	0.0943	0.0946	0.0719	0.0578	0.0535	0.0607	0.0789	0.0901	0.084	0.0851	0.0853746
0.407994	0.329131	0.267907	0.236619	0.284285	0.355963	0.405203	0.437291	0.517641	0.592548	0.471422	0.195266	0.0848	0.186711	0.290871	0.293719	0.411463	0.476943	0.271287	0.14183	0.17689	0.177672	0.221802	0.340117	0.282157	0.0332	-0.0164	0.0679	0.180249	0.133346	0.0861	0.155021	0.17078	0.124681	0.0429	0.0687	0.185934	0.187397	0.140652	0.10324	0.0753	0.0634	0.0762	0.0778	0.0651	0.0911	0.119635	0.125644	0.108573	0.0836
-0.690331	0.373985	0.389444	0.300384	0.205829	0.193102	0.250792	0.391265	0.383803	0.255902	0.315529	0.330603	0.22348	0.267088	0.304212	0.218162	0.259341	0.339909	0.220246	0.120346	0.103064	0.0488	0.0711	0.222514	0.194281	-0.0181	-0.0374	0.0567	0.174465	0.164776	0.1276	0.139921	0.132609	0.105568	0.0791	0.0998	0.157421	0.168937	0.150231	0.11627	0.067	0.0274	0.0513	0.058	0.0362	0.0839	0.124893	0.104809	0.0824	0.0668
0.414406	0.0711	0.278917	0.341544	0.0447	0.159954	0.25466	0.0406	0.0939	0.387416	0.251136	0.131505	0.0813	-0.171774	-0.369093	-0.0574	0.107058	0.217425	0.204458	0.0842	-0.106969	-0.0173	0.123822	0.114893	0.00209	-0.237014	-0.219298	-0.105662	0.0088	0.154718	0.185879	-0.0224	-0.0477	0.0932	0.0638	0.0369	0.0467	0.0524	0.0612	0.0759	0.0831	0.0847	0.0802	0.0926	0.117891	0.0988	0.0638	0.0439491	0.0659	0.10429
0.403907	0.16217	0.394688	0.497186	0.206722	0.18155	0.184336	0.0727	0.153791	0.375121	0.407258	0.379693	0.296763	-0.0255	-0.282602	0.0794358	0.211114	0.260509	0.303064	0.227048	0.0146	0.00153	0.0624	0.0528	-0.04	-0.233556	-0.197742	-0.0525	0.0933	0.194463	0.207332	0.0752	0.005	0.048	0.0211	0.0325	0.0859	0.111125	0.107908	0.081	0.0777497	0.0884	0.0688	0.0796107	0.121084	0.108924	0.0801	0.0745	0.0785	0.0856
0.472461	0.0573	0.218251	0.496364	0.370018	0.222835	0.130178	0.150376	0.30052	0.387424	0.296125	0.204815	0.137093	-0.00716	-0.0331	0.210279	0.326038	0.372185	0.220548	0.079	0.0118	-0.0173	0.0328	0.120469	-0.00463	-0.356867	-0.302882	-0.134543	0.0133	0.202094	0.256047	0.0423	0.0381	0.196296	0.136567	0.0725	0.0594	0.0623	0.0689901	0.0696	0.0846	0.10415	0.0804	0.0817	0.112536	0.0956	0.0684	0.0702	0.0824	0.0944
0.587511	0.187038	0.231536	0.2958	0.190762	0.304171	0.386085	0.256885	0.110897	0.133319	0.127636	0.150205	0.181867	-0.0302	-0.211905	0.0956	0.218579	0.275707	0.297201	0.165612	-0.119393	-0.0466	0.143305	0.185695	0.0345	-0.304001	-0.134242	-0.0152	-0.0198	0.134134	0.196002	-0.00504	-0.0216	0.117183	0.0555	0.0266	0.0693	0.090147	0.0931	0.0831	0.0684	0.0632	0.112662	0.1284	0.0955059	0.05	0.0309629	0.0682	0.0948	0.0993828
0.42574	0.276331	0.246438	0.174939	0.126292	0.218082	0.281092	0.197088	0.181824	0.275041	0.272718	0.209067	0.0669	-0.284191	-0.447981	0.0387	0.238991	0.343059	0.359619	0.233761	-0.0271	-0.0156	0.0648	0.0226233	-0.0822	-0.27241	-0.234987	-0.0748	0.0956	0.235958	0.237897	-0.0299121	-0.0598	0.118634	0.0752942	0.0329	0.0419	0.0747	0.0922	0.0619	0.0761	0.116038	0.082	0.0916999	0.149098	0.101221	0.0359	0.0433	0.0856	0.129994
0.454505	0.0757679	0.0190439	0.199624	0.3019	0.280349	0.224129	0.115042	0.215708	0.391446	0.182433	0.0733	0.115317	-0.11451	-0.292886	0.0743	0.202565	0.23855	0.215576	0.139735	0.0297	0.0645	0.137127	0.137452	-0.033	-0.385039	-0.209147	-0.0157	0.064	0.177417	0.195664	8.19e-05	-0.00945	0.132772	0.104045	0.0614	0.046	0.0463	0.0636	0.0902	0.0737	0.0393	0.079	0.121295	0.139924	0.0904	0.0347	0.0324	0.0792	0.131224
0.447092	0.137286	0.388699	0.511042	0.200366	0.20289	0.241962	0.177796	0.192945	0.270783	0.20053	0.0878	-0.0511	-0.152663	-0.0907	0.0878721	0.129892	0.157353	0.319365	0.300535	0.0153	-0.0755195	0.00661	0.103945	0.0146	-0.26965	-0.259352	-0.0895	0.0969	0.235955	0.254752	0.0699	0.0228	0.117151	0.0434	0.0137	0.0665	0.131274	0.147881	0.0719	0.063	0.101081	0.0784	0.0932	0.147217	0.102943	0.0518	0.0843	0.0921	0.079
0.474999	0.262001	0.460055	0.501972	0.224312	0.232368	0.281605	0.27466	0.356234	0.403923	0.200508	0.0767	0.0651876	-0.133881	-0.11118	0.367469	0.438921	0.35125	0.297057	0.181286	0.00849	0.144519	0.24913	0.116758	-0.0213	-0.190677	-0.0699	0.0389	0.0827	0.211295	0.240276	0.0172	-0.00601	0.138348	0.0613	0.0304	0.0848	0.0879894	0.0825	0.104291	0.0909	0.0589	0.0814	0.104699	0.112265	0.0904	0.0748	0.0977	0.113747	0.116954
0.447152	0.327264	0.563654	0.573222	0.250038	0.273766	0.337817	0.305478	0.299803	0.354301	0.425119	0.366436	0.150175	-0.100205	-0.119259	0.22827	0.307331	0.287472	0.280547	0.224972	0.103789	0.0449097	0.0571	0.0887	0.0184	-0.155474	-0.0825617	0.0369	0.131886	0.264988	0.30039	0.127631	0.0538	0.124256	0.0854	0.0666	0.087	0.0859	0.0936	0.128659	0.107628	0.0572	0.0901	0.122159	0.126742	0.0776	0.047	0.0988	0.115002	0.0985761
0.504099	0.0835	0.190369	0.273099	0.0975	0.20852	0.31478	0.261132	0.267113	0.333264	0.253452	0.150667	0.0387	-0.0899	-0.0678	0.151687	0.214381	0.226621	0.247792	0.164963	-0.0444	-0.0816	0.0153	0.109098	0.0403	-0.188408	-0.165137	-0.0329	0.103369	0.235413	0.249215	0.0277	0.00393	0.155374	0.128603	0.0949	0.0917	0.0931	0.08884	0.0748	0.0817	0.101286	0.0945	0.100547	0.120797	0.100639	0.0747	0.0783	0.0998	0.120152
0.323348	0.0923	0.0597	0.201644	0.287342	0.247504	0.229982	0.363787	0.529033	0.466312	0.199108	0.0541	0.053	-0.199955	-0.300053	0.171602	0.297972	0.277463	0.160572	0.0858	0.0813	-0.0411	-0.0604	0.0855	0.0176	-0.272933	-0.279586	-0.164634	-0.0348	0.129504	0.194286	0.0794	0.0289473	0.0762	0.0355	0.0166	0.043	0.0924	0.123331	0.0944	0.0645791	0.0484	0.0833	0.111796	0.116248	0.0845	0.0448	0.0243	0.0611	0.119079
0.41637	0.195847	0.228527	0.22893	0.132468	0.174245	0.204506	0.121055	0.236881	0.429084	0.310809	0.1972	0.129997	-0.0465	-0.140418	0.0984	0.205144	0.275918	0.328758	0.253463	0.0267	-0.0343	0.0418	0.123484	0.0589	-0.166073	-0.195948	-0.124537	-0.0255	0.133656	0.186375	0.0155	-0.0208	0.0847	0.0617	0.0366	0.0428	0.0874	0.132961	0.132473	0.104112	0.0646411	0.0674	0.0951	0.128177	0.0911	0.0578	0.0991	0.122976	0.119045
0.484042	0.280256	0.454144	0.477115	0.219558	0.267441	0.322609	0.209229	0.297166	0.495705	0.349585	0.259059	0.27082	0.0813	-0.0737	0.198037	0.310634	0.354554	0.302378	0.218956	0.121339	0.046	0.0644	0.142188	-0.0496	-0.487604	-0.147973	0.119505	0.1534	0.206694	0.180523	-0.0571	-0.0289	0.166634	0.102051	0.0556	0.0846	0.116756	0.130753	0.108562	0.097	0.0977	0.102266	0.125954	0.157652	0.112601	0.0601	0.068	0.0918	0.111822
0.568114	0.219719	0.270171	0.257489	0.0849	0.111703	0.164604	0.189308	0.319622	0.399911	0.293845	0.165926	0.0332	-0.192475	-0.216853	0.157003	0.329523	0.421515	0.315822	0.227417	0.227189	0.248771	0.240428	0.186288	-0.000361	-0.339256	-0.113134	0.0586	0.0802	0.222971	0.262635	0.024	0.0228	0.19626	0.11069	0.0523321	0.0825976	0.123251	0.139311	0.102471	0.0802	0.079	0.106657	0.134092	0.145513	0.0919	0.0401	0.0528	0.0943	0.130399
0.529008	0.299295	0.467184	0.513549	0.278968	0.328281	0.390939	0.322417	0.361133	0.474968	0.412824	0.321807	0.218162	0.048	0.0198	0.28525	0.402521	0.442457	0.288248	0.168904	0.160195	0.192975	0.227876	0.230938	0.0916667	-0.22758	-0.206014	-0.0466	0.107029	0.228247	0.264804	0.177308	0.124688	0.141155	0.0778	0.0612	0.107088	0.129698	0.135252	0.129658	0.13576	0.143415	0.105237	0.122527	0.190801	0.140479	0.0754	0.100459	0.126107	0.136167
0.600005	0.190977	0.193488	0.275214	0.232035	0.319106	0.373588	0.269326	0.350576	0.533223	0.39671	0.267071	0.192853	0.100053	0.0368	0.115603	0.243941	0.385213	0.313295	0.186557	0.062	0.0662	0.114597	0.11257	-0.00953	-0.265564	-0.164572	-0.0159	0.0787393	0.201864	0.225387	0.0348	0.000359	0.120058	0.0972296	0.0708729	0.0746	0.107969	0.130454	0.10427	0.0911	0.0894	0.081	0.0885	0.107131	0.081	0.0574	0.0813	0.0897	0.0830213
0.545291	0.34748	0.342457	0.303492	0.227674	0.252463	0.288584	0.308235	0.245614	0.175027	0.216958	0.266215	0.297878	0.266098	0.189462	0.202616	0.235172	0.275501	0.28925	0.239163	0.098537	-0.0697	-0.067	0.0998526	0.0185	-0.274573	-0.0782	0.0819	0.115317	0.217739	0.247087	0.0913	0.0679	0.158107	0.0796	0.0438	0.0859	0.100981	0.10016	0.0957	0.0955	0.0968	0.0843	0.102014	0.144942	0.122615	0.0839	0.0797	0.085	0.0948
0.487225	0.0719	0.337507	0.57844	0.300919	0.24005	0.20955	0.0804598	0.167328	0.383283	0.294109	0.234119	0.246029	0.0908	-0.0333699	0.197397	0.343056	0.452576	0.397551	0.265255	0.102567	0.156334	0.236679	0.190059	0.0103	-0.296598	-0.00746	0.188058	0.182457	0.200391	0.203924	0.153791	0.0955	0.0819	0.0589	0.0553	0.0749	0.105666	0.124175	0.107022	0.0988	0.100514	0.10234	0.11231	0.124932	0.0981	0.0704	0.0793	0.106363	0.131708
0.493096	0.0763	0.0375	0.15392	0.186844	0.266339	0.31014	0.237047	0.240375	0.291395	0.0805	0.00138	0.0958	0.0303	-0.0787	0.0465	0.205528	0.360288	0.220827	0.0575	-0.0352	-0.00625	0.095	0.168652	0.0125	-0.382372	-0.26624	-0.0911	0.00605	0.156546	0.206022	0.0426	0.00851	0.0987693	0.0155	0.0159	0.117522	0.126363	0.100483	0.0977	0.0633	0.0207	0.0748	0.125813	0.14523	0.119976	0.0803	0.0561	0.0764	0.114329
0.439616	0.195694	0.376741	0.533396	0.357208	0.34594	0.36083	0.33071	0.218245	0.171	0.300144	0.316231	0.160851	-0.097	-0.0874	0.36432	0.420645	0.304784	0.180929	0.0544	-0.0574	-0.0135	0.0776	0.103996	0.07137	-0.0365	-0.106248	-0.0995	-0.0228	0.207704	0.301875	0.076	0.0314	0.165182	0.0853	0.0286	0.0504	0.101639	0.13071	0.0914	0.071618	0.0735	0.0812951	0.106654	0.140818	0.118394	0.0803	0.0693	0.0913	0.122185
0.47465	0.222216	0.150976	0.184935	0.235043	0.279097	0.287517	0.199855	0.257491	0.391521	0.252996	0.198606	0.257065	0.00801	-0.198342	0.190883	0.284368	0.250347	0.189276	0.108442	0.0174	-0.00261	0.0666	0.161155	0.110143	-0.105166	-0.198787	-0.0728	0.12961	0.193599	0.166189	0.0294	0.0657	0.177837	0.0603	0.0028	0.0622	0.111273	0.129885	0.10155	0.0915	0.0995	0.102954	0.129796	0.170771	0.130116	0.0782	0.0849	0.105484	0.124116
0.451139	0.12629	0.363385	0.622576	0.419337	0.320617	0.282576	0.31181	0.277807	0.187392	0.129389	0.122819	0.15228	0.0314	0.0168	0.304179	0.31441	0.207599	0.167521	0.0308	-0.212298	-0.0666	0.141227	0.132255	-0.0257	-0.329997	-0.16707	0.0283	0.125024	0.217568	0.20811	-0.0246	-0.0121	0.168055	0.107733	0.0308	0.0106	0.0745156	0.139338	0.118031	0.0987	0.0913	0.0994	0.121329	0.143682	0.0954	0.0469	0.0659	0.101866	0.129334
0.526111	0.124467	-0.0233	0.0919	0.26292	0.311546	0.30922	0.237221	0.146233	0.145874	0.168865	0.128943	-0.00399	-0.236654	-0.307313	0.0247	0.202244	0.311377	0.191347	0.073452	0.0398426	0.087	0.124588	0.0935	-0.0733	-0.404865	-0.286604	-0.107103	0.00839	0.174267	0.224173	0.0323673	-0.00758	0.111586	0.0904	0.0626074	0.0621	0.0964	0.115816	0.0775	0.0643	0.0716	0.0648	0.0817	0.118718	0.103013	0.0646	0.037631	0.0612	0.107562
0.573009	0.354781	0.487039	0.452695	0.209818	0.315107	0.41128	0.282144	0.196454	0.321126	0.503404	0.520074	0.328844	0.0421	-0.0683	0.276964	0.388285	0.381129	0.217298	0.0973	0.0874	0.102265	0.162567	0.239101	0.13359	-0.142154	0.0066	0.121713	0.123275	0.186177	0.179367	-0.0286	0.0155	0.196247	0.100232	0.0491	0.104071	0.147494	0.156008	0.113647	0.0754	0.0568	0.105498	0.148426	0.162991	0.127636	0.0855	0.0771	0.0918	0.114564
0.402814	0.195567	0.218671	0.200497	0.115929	0.240092	0.310645	0.110686	0.115828	0.358346	0.301404	0.193671	0.0585	-0.253304	-0.36178	0.107949	0.307279	0.403603	0.339806	0.178759	-0.0283604	0.0674	0.178335	0.0975	-0.0281	-0.216977	-0.125433	0.0567	0.202577	0.25129	0.229924	0.109297	0.031	0.0536	0.0257	0.0166	0.0402	0.09	0.130801	0.120151	0.0893	0.0579	0.0824	0.123959	0.160277	0.127257	0.0811	0.0776	0.0997344	0.126888
0.326343	0.139531	0.268489	0.277534	0.0856	0.198522	0.288208	0.137895	0.121012	0.304266	0.330805	0.296369	0.192213	-0.183869	-0.406339	0.0971	0.197708	0.153417	0.217691	0.180812	-0.00886	-0.0327	-0.0318	-0.116658	-0.186712	-0.265562	-0.22989	-0.116245	0.0162	0.156972	0.178985	-0.0373	-0.0550661	0.0918	0.0341	-0.00592	0.0164	0.0354	0.051	0.0586	0.0492	0.0355	0.0585	0.0699	0.0619	0.0599	0.0577	0.0491	0.0768	0.113384
0.563516	0.340216	0.4076	0.45799	0.339741	0.275764	0.265589	0.368764	0.349399	0.204152	0.218201	0.197355	0.124952	0.271184	0.416404	0.186084	0.199216	0.312352	0.318556	0.194537	-0.0567	-0.091	0.0304641	0.135716	0.0136	-0.310209	-0.109543	0.0329	0.0396	0.179363	0.246688	0.116421	0.1	0.173596	0.0651	0.032	0.105344	0.099	0.0749851	0.0937	0.0937	0.0793	0.0793	0.101696	0.13478	0.103471	0.0564608	0.0439	0.0708	0.111227
0.521769	0.204179	0.345088	0.50896	0.373316	0.406267	0.415059	0.222531	0.215084	0.424991	0.362887	0.272403	0.173442	-0.125111	-0.224297	0.254314	0.352917	0.318494	0.36698	0.292541	0.0521	0.0525	0.111873	0.0593	-0.0718	-0.327964	-0.334062	-0.18529	0.0011	0.214386	0.274526	0.0426	-0.0262	0.101698	0.0794	0.0509	0.051	0.0839	0.109288	0.0888	0.0885125	0.103211	0.094	0.0882	0.0918	0.0955	0.0997	0.105489	0.120237	0.132158
0.542058	0.284681	0.455175	0.536374	0.303415	0.275615	0.321747	0.466945	0.474448	0.32085	0.362109	0.381724	0.337533	0.243451	0.208753	0.342946	0.410145	0.423947	0.261175	0.17182	0.213897	0.120334	0.0914	0.202877	0.0483	-0.375712	-0.214493	0.0238	0.156981	0.243969	0.253919	0.141937	0.135289	0.204727	0.134641	0.0907	0.106879	0.103511	0.10982	0.144741	0.126237	0.0805	0.116493	0.147183	0.146963	0.104014	0.0628	0.0637	0.0925	0.125568
0.708801	0.371253	0.443223	0.548083	0.426566	0.330972	0.32837	0.58484	0.602132	0.316683	0.372793	0.338286	0.154097	0.176185	0.333049	0.288538	0.23179	0.190391	0.296991	0.269341	0.044	0.0939999	0.202776	0.172367	0.0561	-0.158769	-0.0723	0.0742	0.178989	0.273057	0.277707	0.101485	0.0501	0.134108	0.0687	0.0489	0.10226	0.133448	0.140727	0.122818	0.0928	0.0662	0.0987	0.134305	0.150372	0.104808	0.0556	0.0579	0.0874	0.122462
0.460675	0.309665	0.298987	0.23298	0.164058	0.251795	0.321393	0.276145	0.482599	0.699788	0.471735	0.288953	0.221071	0.0212	0.0367	0.454988	0.50106	0.406712	0.405337	0.277097	-0.00509	0.12609	0.276641	0.160525	-0.0462416	-0.378716	-0.222865	-0.0238	0.083	0.209099	0.245371	0.107045	0.109869	0.19189	0.0307	-0.0348	0.0506	0.0711	0.082	0.124143	0.113103	0.0712	0.0859	0.1219	0.157646	0.128586	0.0876	0.0874	0.102968	0.119518
0.543622	0.186638	0.096	0.190524	0.279038	0.303142	0.28225	0.158941	0.20646	0.395888	0.383766	0.317921	0.211051	-0.0532	-0.129217	0.291159	0.421062	0.427554	0.326933	0.190087	0.0637	0.17026	0.236097	0.109483	-0.0228	-0.194287	-0.111867	0.0249	0.13167	0.251477	0.269044	0.0732	0.035	0.143997	0.0699	0.0183	0.0373	0.0739	0.112466	0.1258	0.0884718	0.0357	0.0935	0.131995	0.124572	0.115021	0.102439	0.0837	0.0834	0.101523
0.552663	0.20805	0.410949	0.53197	0.27793	0.342084	0.411022	0.295241	0.24492	0.341658	0.323002	0.346278	0.416603	0.273705	0.0511	0.190653	0.33714	0.457794	0.293288	0.20523	0.282245	0.179125	0.101984	0.168221	0.102393	-0.124233	-0.16737	-0.0301	0.153918	0.24789	0.238392	0.0698992	0.0463	0.152523	0.11777	0.0941	0.110754	0.128377	0.135538	0.12229	0.106051	0.0923	0.0959	0.131425	0.18406	0.155458	0.0955073	0.0586	0.0854	0.138091
0.606102	0.183634	0.288896	0.33197	0.128418	0.244745	0.348626	0.242995	0.204684	0.320952	0.376128	0.345725	0.223444	0.0678	0.0373	0.243359	0.300535	0.309409	0.353287	0.230784	-0.0936	-0.0859	0.0732	0.136817	0.046	-0.188025	-0.106734	0.0756483	0.216173	0.234556	0.185649	0.043	0.0774	0.193391	0.0894	0.0457353	0.111347	0.153641	0.157779	0.117015	0.0961	0.0949	0.102138	0.13095	0.166787	0.108348	0.0521	0.0897993	0.103404	0.0952
0.548336	0.390984	0.507725	0.527011	0.352362	0.371029	0.413602	0.409814	0.375768	0.337426	0.282971	0.215372	0.137347	0.145221	0.270577	0.331582	0.399018	0.461319	0.363832	0.213934	0.067	0.160245	0.274091	0.239937	0.109703	-0.129536	-0.0226	0.124386	0.204304	0.262996	0.257701	0.12457	0.0874	0.153932	0.122325	0.0851	0.0707	0.0777	0.0985	0.117553	0.104861	0.0739	0.0734	0.108367	0.16034	0.125367	0.0726	0.0731	0.11036	0.149163
0.570785	0.369095	0.637814	0.656106	0.274879	0.301826	0.375531	0.334756	0.399314	0.499894	0.397825	0.360261	0.413222	0.296328	0.0594	0.110668	0.280091	0.489543	0.444675	0.326955	0.180762	0.0352	0.038	0.169562	0.105806	-0.156243	-0.145418	-0.00835	0.136762	0.259886	0.293801	0.185247	0.154376	0.207575	0.158388	0.1235	0.127102	0.118058	0.105917	0.103349	0.0787	0.054	0.117446	0.160795	0.1592	0.12456	0.0846	0.0644	0.0996	0.150617
0.527399	0.353835	0.628608	0.658088	0.282505	0.28534	0.353887	0.384555	0.470401	0.495669	0.359525	0.281574	0.285059	0.174672	0.15062	0.381157	0.389743	0.318343	0.359765	0.283907	0.0355	0.00862	0.114114	0.183096	0.125581	-0.079	-0.154452	-0.0985	0.0244	0.224963	0.311799	0.175906	0.0996	0.14403	0.107878	0.0726	0.0672	0.108921	0.158963	0.167082	0.138422	0.0936	0.100032	0.132116	0.166346	0.119364	0.0708347	0.0974	0.118678	0.125567
0.60424	0.216003	0.517534	0.65364	0.261644	0.237847	0.288795	0.318837	0.309951	0.300232	0.450993	0.398834	0.0926	-0.114079	-0.0597	0.18778	0.257457	0.291586	0.413701	0.421183	0.243432	0.0819	0.0473	0.112986	0.0325	-0.18063	-0.0112	0.0922232	0.0813	0.168237	0.196707	0.0484	0.0223	0.110115	0.057	0.043	0.0967	0.152302	0.171482	0.122133	0.0935	0.0857	0.0862	0.104361	0.133462	0.128285	0.113994	0.11634	0.0974	0.0722
0.490721	0.478126	0.569815	0.429603	0.213672	0.298818	0.366995	0.207111	0.195763	0.345658	0.172847	0.0318	-0.0227	-0.059	0.0889	0.300977	0.339222	0.321189	0.32011	0.2269	0.0295	0.0713	0.181787	0.185091	0.0398	-0.26569	-0.152109	0.0473692	0.186144	0.280423	0.289183	0.151876	0.0483	0.072	0.0747	0.067	0.0622	0.132444	0.180759	0.117184	0.0968	0.112467	0.100838	0.120104	0.163421	0.108994	0.0518	0.0843	0.107268	0.108228
0.469736	0.272558	0.505786	0.579416	0.279861	0.273773	0.315065	0.305309	0.342653	0.39169	0.382508	0.30797	0.164539	0.014	0.0122971	0.223935	0.306272	0.361848	0.452561	0.343594	-0.00517	0.0304	0.168363	0.136748	0.0578095	-0.111612	-0.220834	-0.131605	0.0562	0.208478	0.239113	0.0687	0.0432	0.148261	0.0931	0.0439	0.047014	0.0923	0.135141	0.125679	0.103544	0.0821034	0.0911	0.129882	0.17938	0.136551	0.081994	0.0954	0.113196	0.122073
0.653971	0.403232	0.577042	0.665317	0.434527	0.386573	0.396941	0.456929	0.658774	0.716287	0.408006	0.249799	0.312821	0.307884	0.200694	0.165236	0.357418	0.626827	0.513121	0.313464	0.119902	0.0534	0.100052	0.161982	0.0928	-0.103594	-0.0237	0.0441	0.0624	0.205228	0.254595	0.0542	0.0402	0.175059	0.0913	0.0624	0.128066	0.152642	0.142503	0.111447	0.0871	0.0763	0.10338	0.13462	0.155873	0.134827	0.107034	0.107284	0.124697	0.143612
0.496185	0.262295	0.378759	0.496656	0.362689	0.291049	0.263843	0.306373	0.440929	0.491538	0.375999	0.319971	0.327256	-0.013	-0.278366	0.204519	0.356486	0.379231	0.360204	0.289596	0.180631	0.208168	0.256349	0.22653	0.0874	-0.161131	0.0431	0.193284	0.208434	0.286005	0.277187	0.0265	0.0268	0.214688	0.171633	0.113685	0.0984	0.113744	0.140036	0.151686	0.142986	0.119496	0.0995	0.116651	0.158319	0.114464	0.068	0.100711	0.13617	0.155356
0.556569	0.357998	0.600576	0.56593	0.176859	0.218728	0.286698	0.1537	0.087	0.187504	0.174464	0.182561	0.213146	0.0342	-0.136625	0.106136	0.204874	0.254302	0.286108	0.198534	-0.00557	0.107041	0.240751	0.171816	-0.0118	-0.340154	-0.219906	-0.0242	0.111276	0.280941	0.310098	0.0398	0.0188	0.201929	0.127053	0.059	0.0627	0.0903	0.126856	0.147368	0.146272	0.12514	0.0839	0.0908	0.138946	0.104523	0.0645	0.0962	0.115573	0.115814
0.567934	0.260217	0.137859	0.141272	0.226753	0.329142	0.379455	0.29512	0.292484	0.395849	0.379198	0.34485	0.283542	-0.0469	-0.236136	0.242211	0.319581	0.251085	0.30341	0.300795	0.196528	0.169656	0.163261	0.120305	-0.00693	-0.239356	-0.112653	0.00869	0.056	0.200009	0.236553	0.00255	-0.0193	0.14406	0.107144	0.0874	0.115625	0.0938	0.0805	0.12413	0.117274	0.0804	0.106516	0.140779	0.158319	0.102236	0.0397	0.0352	0.0757	0.127385
0.561617	0.234282	0.235345	0.247927	0.172922	0.253872	0.310859	0.217066	0.215754	0.316633	0.248515	0.102754	-0.103856	-0.23129	-0.107584	0.141786	0.240899	0.303342	0.338244	0.205322	-0.0965	0.0195	0.213687	0.186458	0.00417035	-0.336208	-0.133786	0.0357493	0.07	0.198301	0.250196	0.111697	0.0995	0.183499	0.0839616	0.0467	0.108832	0.130296	0.117453	0.0864	0.0849	0.102236	0.0915	0.104969	0.138433	0.0894	0.041	0.0732185	0.0954	0.100856
0.62241	0.161373	0.452892	0.574723	0.183531	0.301486	0.446045	0.380114	0.31444	0.375199	0.49785	0.475209	0.278128	0.143853	0.116621	0.20933	0.3281	0.455706	0.408225	0.287168	0.140674	0.199146	0.243327	0.136723	-0.00290629	-0.224078	-0.19959	-0.0363193	0.140084	0.27635	0.288145	0.077	0.0613	0.194806	0.089	0.0334	0.0831	0.118214	0.13211	0.119486	0.12739	0.142422	0.0985	0.110125	0.176076	0.127315	0.0584	0.0666	0.104701	0.140311
0.707324	0.297958	0.529215	0.552289	0.17423	0.282214	0.44103	0.494749	0.458639	0.366543	0.299765	0.302925	0.380146	0.467487	0.493135	0.398252	0.393188	0.422134	0.421355	0.369163	0.260767	0.252124	0.244378	0.171016	0.0587	-0.113081	0.00275	0.138741	0.21073	0.268828	0.262532	0.123523	0.140565	0.242839	0.145391	0.0692	0.0763323	0.122896	0.159929	0.138784	0.117402	0.10436	0.111976	0.143476	0.181824	0.128597	0.0721	0.098	0.130938	0.15063
0.527965	0.313767	0.522409	0.569279	0.28691	0.338908	0.401307	0.285328	0.345285	0.512327	0.337083	0.203887	0.1855	0.297848	0.439307	0.335663	0.320313	0.333125	0.287646	0.17699	0.0194	0.111412	0.202343	0.121931	0.000109	-0.198157	-0.178075	-0.0155	0.170621	0.321631	0.335297	0.095	0.0425	0.172221	0.0812	0.0494	0.116039	0.135058	0.12427	0.107287	0.122377	0.144295	0.0713497	0.0893	0.201228	0.158451	0.0812	0.0963	0.118467	0.130779
0.50599	0.193078	0.400924	0.46959	0.187096	0.285798	0.366549	0.159887	0.220944	0.516613	0.403361	0.293733	0.254783	0.184978	0.178463	0.293897	0.250927	0.156455	0.239877	0.22902	0.0508152	0.0276	0.0985	0.141255	0.0341	-0.236908	-0.19014	-0.0488	0.0766	0.224526	0.256169	0.0482	-0.0521	0.0353	0.049	0.0535	0.0597	0.0906	0.115117	0.100147	0.0911	0.0858	0.0621	0.0851	0.144105	0.0917	0.0267	0.0478	0.0691	0.0796
0.56759	0.201285	0.294996	0.242817	0.00668	0.217932	0.404863	0.306776	0.164899	0.183408	0.239038	0.266773	0.229993	-0.0482	-0.221828	0.17935	0.291543	0.30965	0.389259	0.327359	0.0873	0.121598	0.19435	0.115958	0.0189	-0.146757	-0.204608	-0.137145	-0.0043	0.206689	0.285355	0.0958	0.0588	0.162296	0.0476	0.00465	0.0772	0.0995	0.103544	0.116656	0.129123	0.137771	0.123038	0.122238	0.1352	0.106277	0.0759	0.0837	0.102605	0.116744
0.266636	0.170249	0.277259	0.350025	0.258788	0.25027	0.266348	0.288382	0.233682	0.152362	0.153541	0.125096	0.0861	0.216715	0.283495	0.184866	0.268074	0.409617	0.138125	-0.0798	0.0343	0.0828	0.122927	0.201125	0.0953	-0.088235	0.074	0.0732	-0.125208	0.0322	0.174539	0.151819	0.101682	0.0565	0.0892	0.105138	0.0875	0.0768	0.062	0.0348275	0.036	0.056	0.0631849	0.0542	0.0387	0.0686	0.0964	0.0784	0.0828	0.103946
0.322563	0.0724	0.300379	0.536733	0.430709	0.329262	0.279976	0.249728	0.220342	0.223762	0.184472	0.153723	0.171351	0.305967	0.376197	0.312035	0.306976	0.353492	0.337713	0.279759	0.221169	0.195187	0.183766	0.165043	0.0193	-0.123514	0.138147	0.167195	-0.076	0.0506	0.196568	0.198032	0.128528	0.0315	0.0562	0.0909	0.101783	0.099	0.0688	0.00453	0.013	0.0668	0.0715351	0.0686	0.0685	0.0623	0.0682	0.101555	0.120001	0.117521
0.258083	0.115051	0.184517	0.343253	0.417985	0.397702	0.369751	0.347943	0.11778	-0.00938	0.177105	0.373518	0.437175	0.39371	0.322933	0.246969	0.354738	0.513744	0.343665	0.168287	0.189229	0.156672	0.14491	0.190771	0.127747	0.0203	0.144939	0.105956	-0.117549	0.0338	0.200553	0.230131	0.200597	0.135102	0.105419	0.0988	0.100799	0.0824	0.0616	0.0597	0.0714	0.0885	0.106309	0.0834	0.0345	0.0848621	0.139202	0.107644	0.108887	0.135916
0.298445	0.216106	0.39788	0.602167	0.560187	0.43339	0.357996	0.336122	0.13115	0.00963	0.167721	0.378472	0.487414	0.380079	0.284867	0.29913	0.379283	0.460058	0.465217	0.397476	0.297472	0.218425	0.200687	0.246831	0.140696	-0.0205	0.150717	0.160738	-0.0228	0.120011	0.23498	0.17978	0.152156	0.157466	0.147129	0.144545	0.145454	0.112707	0.0723	0.0558	0.0564	0.0697	0.0958669	0.0977	0.0772	0.0987708	0.128532	0.132286	0.132327	0.127505
0.379527	0.461807	0.619657	0.686972	0.524102	0.362644	0.306001	0.407883	0.440413	0.28561	0.247009	0.300187	0.414704	0.493945	0.479779	0.346387	0.391108	0.53136	0.427639	0.263508	0.201899	0.19035	0.221064	0.289063	0.18505	0.0132	0.176245	0.226645	0.122692	0.172927	0.206997	0.146012	0.108481	0.0958	0.0783	0.109687	0.170536	0.153119	0.0871	0.0147	0.0332	0.10493	0.125972	0.106458	0.0682004	0.0998	0.140036	0.129593	0.129022	0.135443
0.224172	-0.005	0.275212	0.55034	0.420934	0.286108	0.248873	0.386704	0.429529	0.228462	0.187405	0.212133	0.265921	0.273284	0.249493	0.20029	0.234344	0.316542	0.347071	0.265506	0.12145	0.126845	0.172517	0.19771	0.101668	-0.0329	0.0939	0.0648	-0.148031	-0.0117	0.161024	0.22968	0.137225	-0.038	0.0318	0.089	0.0774	0.0707	0.0528361	0.0119	0.038561	0.0967	0.0834	0.0659	0.0654	0.0826	0.0986	0.0968	0.0964	0.0932
0.298447	0.170386	0.280954	0.40318	0.364914	0.352313	0.336929	0.243102	0.057	0.0572	0.104556	0.239194	0.400094	0.466803	0.424868	0.263426	0.307055	0.459291	0.316212	0.140662	0.119768	0.102172	0.100995	0.123602	0.0974	0.0588	0.150868	0.109855	-0.0679	0.0762	0.211265	0.203108	0.124576	0.0183	0.0317	0.0859	0.133538	0.0956	0.0437	0.0541	0.0832714	0.101413	0.0666	0.0479	0.0624	0.0843	0.0975	0.0899	0.0956	0.103474
0.268049	0.0200005	0.224402	0.504683	0.499106	0.381254	0.312231	0.333125	0.307628	0.247655	0.295693	0.323835	0.313239	0.370172	0.388373	0.313932	0.301036	0.333167	0.279797	0.13323	0.0331	0.247152	0.370867	0.219362	0.0499	-0.0352	0.0986	0.101425	-0.0467067	0.0645	0.180383	0.194949	0.15582	0.0932	0.106633	0.132375	0.142821	0.110157	0.0503	-0.00962	0.0184	0.0913	0.0997129	0.0781	0.0498	0.0713	0.109924	0.130994	0.113288	0.0809
0.153054	0.230265	0.387293	0.416447	0.217513	0.175425	0.189987	0.21583	0.127112	-0.000159	-0.0707	0.03	0.25416	0.340423	0.287877	0.0976	0.170274	0.378995	0.233267	-0.0223	-0.117057	0.0112	0.145081	0.199378	0.124867	0.0132	0.158852	0.159177	-0.0188	0.0406	0.140774	0.176641	0.147349	0.0681	0.0145	0.0387	0.112338	0.102686	0.0599	0.0406	0.0524	0.0698	0.033	0.0259	0.0622	0.0857	0.0974	0.101586	0.107359	0.107532
0.25851	0.10871	0.279682	0.437717	0.352309	0.347778	0.349146	0.272575	0.176665	0.238242	0.348835	0.369694	0.298342	0.374637	0.396613	0.259807	0.380322	0.599703	0.365958	0.123477	0.166712	0.228676	0.241869	0.18075	0.0552272	-0.0422	0.120589	0.139544	-0.0105	0.0755	0.189774	0.234649	0.171281	0.0552	0.117482	0.148127	0.112894	0.10941	0.101179	0.0537	0.0395	0.051	0.0385	0.0473533	0.0808	0.0974	0.0993	0.0921	0.107643	0.130604
0.226226	-0.0174	0.35725	0.698676	0.510507	0.376245	0.31494	0.245779	0.222389	0.309584	0.352815	0.426705	0.487766	0.380317	0.282808	0.260482	0.30425	0.338149	0.164912	0.00643	0.0584	0.224546	0.323639	0.288987	0.137618	-0.0259	0.0877	0.0888	-0.0573	0.0456	0.158484	0.178686	0.124845	0.0328	0.0389	0.0844	0.129939	0.108909	0.0586	0.0236	0.0364	0.0746	0.0866383	0.0745	0.051695	0.075	0.114416	0.138059	0.137515	0.11799
0.602425	0.252899	0.30227	0.386728	0.345928	0.352189	0.374752	0.434364	0.426398	0.362099	0.533242	0.585094	0.452541	0.374589	0.330809	0.284505	0.399761	0.560258	0.475449	0.329673	0.28417	0.329557	0.334983	0.231538	0.102456	0.0277	0.16934	0.150741	-0.0356	0.165267	0.313193	0.246301	0.171629	0.115465	0.119264	0.12009	0.107113	0.128941	0.13689	0.0848	0.0787	0.105455	0.0954	0.0873	0.0896	0.0868	0.0902	0.109656	0.12039	0.120581
0.295395	0.201143	0.243961	0.431872	0.574196	0.391828	0.261461	0.330942	0.268375	0.119244	0.325613	0.423921	0.333443	0.39634	0.421485	0.303253	0.327198	0.427421	0.27773	0.224165	0.360478	0.219952	0.0935	0.110918	0.0898	0.0565	0.160616	0.154935	0.0354	0.143672	0.220706	0.165255	0.0986	0.0539	0.111159	0.158991	0.165018	0.123375	0.0796	0.0809	0.0649	0.0444	0.0742	0.0696	0.0268	0.0478	0.0855	0.092	0.0940048	0.0915
0.424041	0.358247	0.450192	0.518813	0.439754	0.366603	0.342164	0.380299	0.113944	-0.0996	0.317048	0.489475	0.254643	0.241466	0.307405	0.375704	0.428648	0.442597	0.430662	0.335569	0.216496	0.226647	0.249661	0.218545	0.0837	-0.0393	0.18357	0.191274	-0.0445	0.118774	0.274388	0.250112	0.193573	0.12458	0.0847	0.0981	0.138527	0.101249	0.0545	0.0709	0.0785	0.0734	0.0773	0.0778	0.0761	0.0966	0.115415	0.110054	0.104195	0.0987
0.403187	0.229645	0.296719	0.379638	0.350738	0.353564	0.400949	0.622413	0.474535	0.0429549	0.244272	0.40097	0.360612	0.431054	0.444565	0.30942	0.369066	0.528412	0.406672	0.237072	0.198774	0.181639	0.217126	0.326359	0.315691	0.197472	0.15288	0.116373	0.0787	0.169472	0.249874	0.280042	0.238332	0.142932	0.0947014	0.100062	0.137702	0.156118	0.138882	0.0761	0.068	0.101901	0.112883	0.107862	0.0941	0.0981	0.113805	0.132453	0.129318	0.111143
0.225176	0.135643	0.387916	0.627575	0.517455	0.37608	0.291013	0.195984	0.0385	0.0668	0.204854	0.330752	0.369852	0.357423	0.302073	0.191452	0.271748	0.457597	0.491975	0.391178	0.23561	0.222248	0.22787	0.176923	0.0758	0.0163	0.225331	0.246719	0.0513	0.106703	0.190376	0.182193	0.150724	0.110204	0.101199	0.110749	0.123323	0.1035	0.0747	0.0646	0.0798	0.0996	0.0783	0.0786	0.107174	0.107093	0.0955	0.0916	0.099	0.107207
0.372411	0.342289	0.493419	0.609704	0.515218	0.451193	0.445908	0.544221	0.441936	0.195112	0.181468	0.31894	0.512414	0.556722	0.516567	0.427724	0.446898	0.525723	0.464238	0.344005	0.280149	0.332643	0.359336	0.289437	0.195952	0.143633	0.269202	0.223861	-0.0103	0.123667	0.247883	0.196046	0.137951	0.102392	0.13804	0.171432	0.176663	0.135165	0.0836	0.0652	0.0884	0.12249	0.107936	0.0884	0.0797	0.0866	0.1	0.110469	0.122685	0.130926
0.44759	0.232758	0.436779	0.577614	0.397591	0.36597	0.386945	0.423601	0.271657	0.123969	0.311848	0.450551	0.429849	0.421271	0.418124	0.412767	0.472191	0.537136	0.465084	0.357201	0.304987	0.242665	0.188462	0.137364	0.106955	0.119287	0.211397	0.180417	0.021	0.0823	0.1894	0.249491	0.194502	0.0708356	0.0904	0.136623	0.162476	0.126947	0.0673	0.0292772	0.0471	0.0866	0.0646	0.0632	0.0938	0.0918196	0.0874605	0.109811	0.11351	0.099
0.572748	0.277468	0.190782	0.290804	0.488502	0.42326	0.365648	0.48078	0.429188	0.257497	0.592206	0.72464	0.525186	0.48266	0.471195	0.398454	0.4789	0.617792	0.538861	0.321196	0.159005	0.241131	0.311589	0.245986	0.158945	0.0969	0.140356	0.0984	-0.0272	0.150809	0.289687	0.273097	0.2026	0.111498	0.106521	0.122117	0.13369	0.142309	0.137135	0.109524	0.107799	0.124292	0.128578	0.105121	0.0661	0.0873	0.119229	0.114174	0.125688	0.143994
0.164566	-0.727978	-0.463238	-0.034	-0.160337	0.252491	0.434755	0.345339	0.208179	0.299029	0.192939	0.0278	-0.226461	-0.00689	0.106685	-0.591938	-0.0383502	0.510394	0.238195	0.0328	0.0565	-0.150148	-0.1964	0.225324	0.195514	-0.108464	-0.328213	-0.207884	0.11461	0.0942	-0.00801	0.0234	0.0282	0.0369	0.152331	0.117516	-0.086	-0.0417	0.0727	0.0923	0.0834	0.0591	0.0264	0.0155	0.0308	0.0355	0.0341	0.0338	0.0405	0.0519
0.375075	-0.35546	-0.0491	0.24886	0.014	0.319122	0.462077	0.3777	0.321261	0.397198	0.217179	0.0847	0.0064	-0.0454	-0.194205	-0.583652	-0.0375	0.390649	0.172777	0.104837	0.293534	0.0143	-0.265331	0.111905	0.174412	0.0549	-0.00228	0.0493	0.138514	0.0148	-0.0909	0.0115	0.0668	0.102638	0.187223	0.128569	-0.0926	-0.0404	0.0681	0.0412	0.0462	0.0721228	0.0302	0.026	0.0755	0.0828	0.0693	0.0619363	0.0655	0.0782
0.18964	0.0852	0.0608	-0.00991	0.00634	0.302201	0.394519	0.0851	-0.386003	-0.0383472	-0.000789	-0.0847	-0.312511	-0.0074	0.157382	-0.61776	-0.239303	0.265648	0.124859	0.0497	0.134978	-0.142821	-0.29541	0.177708	0.190258	-0.0674	-0.21643	-0.151091	0.0335	-0.00531	-0.0612	0.0176	0.0143	-0.012	0.129209	0.12321	-0.0502	-0.0425277	0.03	0.0397	0.0529234	0.0597	0.0169	-0.00821	0.00744	0.0553	0.0814	0.0394	0.034	0.0624
0.19976	0.0194	0.159762	0.317579	0.263985	0.36385	0.363243	-0.0433	-0.368327	0.102602	0.071	-0.0321	-0.211257	-0.19184	-0.136396	-0.292914	0.0983	0.331194	0.0183	-0.120735	0.0485	-0.0488	-0.0697	0.27076	0.263836	0.0435	-0.154084	-0.104331	0.108894	0.0323	-0.0645	0.0299	0.0413	0.0216	0.144027	0.147905	0.0127	-0.0405	-0.0111023	0.0412	0.0761	0.0813797	0.0569	0.0459	0.0572981	0.051	0.0343	0.0181	0.0335	0.069
0.644924	0.190959	0.4573	0.406523	0.0493	0.32853	0.443773	0.15849	-0.0546	0.273401	0.16349	0.0614	-0.00832	0.00125	-0.0533	-0.336243	0.045	0.34694	0.173144	0.14615	0.331935	0.0104379	-0.28927	0.148041	0.200409	0.0134	-0.153797	-0.0604	0.186399	0.0866	-0.0547	0.0208	0.0552	0.0813	0.198667	0.164836	-0.0433	-0.0671	0.0217	0.103631	0.134134	0.113328	0.0693	0.0638	0.100524	0.0789954	0.0462	0.0528	0.0822	0.114214
0.577299	-0.211685	-0.0549	0.00754	-0.244877	0.136388	0.292241	0.0384	-0.0546729	0.264905	0.182275	0.0664	-0.0808	-0.0297	-0.172615	-0.966248	-0.256913	0.426245	0.220061	0.0848	0.174549	-0.0536	-0.185918	0.209458	0.182966	-0.0872647	-0.18715	-0.0975	0.0654	0.022	-0.0568	-0.0251	-0.00343	0.0385	0.167382	0.123487	-0.107035	-0.044	0.0893	0.0958	0.0736	0.0508	0.061	0.0589	0.0358	0.0239	0.0217	0.0263	0.0493	0.0803
0.611641	0.231924	0.245959	0.260034	0.180313	0.319069	0.381138	0.334303	0.154226	0.175134	0.111292	0.0103296	-0.152653	0.00967	0.0569	-0.520836	0.0669735	0.564914	0.180542	-0.00278	0.193803	-0.0694	-0.28085	0.171809	0.191702	-0.0498	-0.217111	-0.133152	0.0911	0.00106	-0.10926	-0.00659	0.0241	0.03698	0.183452	0.173492	-0.00684	-0.00472	0.0692	0.0855	0.074	0.0473	0.0225	0.0304	0.0681	0.0719285	0.0549	0.0352	0.0596	0.105211
0.540649	0.115252	0.349668	0.638576	0.487146	0.466282	0.463082	0.406042	0.257052	0.28627	0.228684	0.0829	-0.222122	-0.15072	-0.126862	-0.73613	-0.147194	0.40598	0.236494	0.0556	0.00298	-0.138697	-0.0672	0.318847	0.284367	0.0082	-0.15654	-0.0629	0.16277	0.0682	-0.0497	0.0474807	0.0590757	0.0462	0.210078	0.189773	-0.0367938	-0.000645	0.101842	0.0828	0.0670495	0.0624293	0.0386	0.0376	0.0621	0.0534	0.0474	0.0796	0.102008	0.105295
0.579	0.673	1.17	1.116	0.571	0.298	0.264	0.621	0.597	0.167	0.419	0.361	-0.274	-0.468	-0.208	0.147	0.519	0.55	0.226	0.102	0.262	-0.063	-0.266	0.308	0.38	0.165	0.034	0.038	0.127	0.062	0.035	0.172	0.175	0.101	0.169	0.128	-0.059	-0.037	0.057	0.087	0.126	0.154	0.106	0.07	0.069	0.059	0.056	0.077	0.067	0.045
0.348032	-0.33897	-0.151314	0.143031	0.0174244	0.242129	0.357678	0.399917	0.196053	0.102447	0.0318	-0.0324	-0.102881	0.00947	0.0815	-0.129546	0.180777	0.407985	0.192545	0.0943	0.196727	-0.0472789	-0.185479	0.249455	0.263896	0.0233	-0.16094	-0.101942	0.106174	0.0199	-0.0724	0.0482518	0.0663	0.0415366	0.175252	0.137076	-0.101342	-0.061	0.0748	0.124358	0.106099	0.0556	0.0541	0.0603	0.0595	0.0444	0.0327	0.0412	0.0476	0.0544
0.292824	0.0619951	0.111612	0.219624	0.234301	0.446066	0.546183	0.601562	0.500936	0.358587	0.100991	-0.0799	-0.160251	0.130622	0.175582	-0.657723	-0.112393	0.493229	0.270721	0.148106	0.26345	-0.0157	-0.224263	0.197329	0.253074	0.0843	-0.0803	-0.0537	0.116482	0.112215	0.064	0.0781	0.0523	0.035451	0.189925	0.178738	-0.0158	0.027	0.126832	0.11707	0.0789921	0.0489473	0.0805	0.104585	0.100059	0.0917	0.0789	0.0613	0.0802	0.113089
0.472914	-0.0747	0.130444	0.19673	-0.0099	0.440349	0.625212	0.374394	-0.0951	0.192454	0.252441	0.151644	-0.174903	0.031	0.229847	-0.295439	0.171609	0.603707	0.321384	0.136227	0.185022	-0.101832	-0.248376	0.22808	0.263813	0.051772	-0.0488	0.0358	0.197745	0.0967	-0.0269	0.0341	0.0434	0.0369	0.147702	0.13673	-0.0107	-0.000965	0.0712	0.100246	0.0954	0.069	0.0476	0.0499	0.0741	0.0797	0.0622305	0.0237	0.0454	0.0983
0.733074	0.167859	0.417291	0.537509	0.228986	0.291794	0.334844	0.272393	0.428063	0.473992	0.20244	0.02	-0.0274633	0.102593	0.023	-0.644059	-0.00598	0.574794	0.307601	0.113246	0.163702	0.012	0.0143103	0.408584	0.374226	0.089	-0.0752	0.00172	0.195115	0.0476	-0.0794	0.0902	0.117119	0.069	0.189462	0.179584	0.0166	0.0274	0.106975	0.138788	0.14276	0.122311	0.084	0.0521	0.0411	0.067	0.0884	0.068	0.0745	0.103052
0.26392	0.111612	0.412459	0.5859	0.311165	0.255315	0.285164	0.361932	0.258775	0.0572001	0.12648	0.00195558	-0.263224	-0.0266361	0.195149	0.189668	0.334745	0.481022	0.129989	-0.148501	-0.00323576	0.0564905	0.109146	0.217154	0.0788554	-0.157651	0.086008	0.104841	-0.161958	-0.05039	0.0972232	0.112712	0.086462	0.0432818	0.0425227	0.0708035	0.105614	0.084334	0.0448391	0.0317962	0.0814384	0.140285	0.0960708	0.0412899	0.0148264	0.052788	0.0920513	0.0755006	0.0824063	0.102513
0.357882	0.379583	0.322056	0.302135	0.377129	0.418966	0.427595	0.394338	0.174198	0.0571896	0.141124	0.189088	0.179721	0.397311	0.47503	0.238151	0.226881	0.360595	0.0860171	-0.0339675	0.220822	0.258197	0.198397	0.112147	0.0328799	0.000746307	0.086218	0.0608356	-0.0792691	0.0462544	0.157596	0.145191	0.0834297	0.019768	0.0996926	0.140714	0.118651	0.143839	0.137098	0.0237213	-0.024264	-0.000445971	0.0366414	0.0444306	0.0252837	0.067942	0.109307	0.0890517	0.0717284	0.0710875
0.178106	0.0195524	0.0972615	0.162039	0.0880709	0.0765301	0.086284	0.108875	0.268073	0.342697	0.193018	0.184244	0.34186	0.279471	0.180305	0.126778	0.242597	0.387234	0.198367	-0.057009	-0.114736	-0.0661847	0.0612375	0.274075	0.174164	-0.1078	0.0498956	0.0539842	-0.134397	0.100804	0.268797	0.197554	0.135156	0.10632	0.125392	0.103897	0.0383252	0.00230006	0.00404405	0.048965	0.0509317	0.028279	0.0568424	0.076834	0.0759886	0.0849991	0.0878098	0.0705017	0.0943751	0.138236
0.397312	0.0761746	0.247789	0.51077	0.516997	0.432785	0.364531	0.276825	0.170825	0.257511	0.529257	0.522471	0.236859	0.311975	0.451637	0.521463	0.544621	0.525878	0.514015	0.41458	0.26333	0.178906	0.171586	0.225241	0.0636623	-0.149758	0.167581	0.233409	-0.00731477	0.109837	0.259239	0.280124	0.143713	-0.055039	0.0668851	0.157262	0.145357	0.15406	0.142172	0.071482	0.081172	0.135096	0.10776	0.077578	0.0655325	0.0504286	0.0558664	0.101634	0.130561	0.134467
0.225933	0.139133	0.270565	0.361695	0.255773	0.230141	0.254966	0.377309	0.438512	0.271227	0.137167	0.0678323	0.129092	0.406877	0.511732	0.272392	0.157819	0.197623	0.103227	0.164278	0.378532	0.287779	0.131318	0.0107762	-0.0594577	-0.0495053	0.0751894	0.0338491	-0.167367	0.00750657	0.177991	0.194742	0.16073	0.0864483	-0.00338913	-0.00208677	0.0710346	0.0739704	0.0232273	-0.0519552	-0.0415889	0.0298056	0.0752783	0.0971365	0.0986177	0.102469	0.106537	0.107389	0.110315	0.112773
0.344442	0.00177564	0.382782	0.737734	0.519358	0.324859	0.22043	0.0950515	0.0516878	0.142548	-0.113009	-0.129135	0.148102	0.199048	0.165224	0.142251	0.218489	0.336976	0.395897	0.260418	0.0216444	0.118876	0.248394	0.259113	0.0536161	-0.171279	0.17167	0.234327	-0.0532493	0.0345426	0.152475	0.11923	0.0811404	0.0630445	0.105252	0.11762	0.0889581	0.068951	0.0409512	-0.00595108	-0.000507314	0.0354442	0.0315673	0.0310781	0.0414426	0.0338916	0.0423464	0.0956436	0.119125	0.105322
0.450539	0.0683349	0.0161051	0.153098	0.321863	0.216193	0.124923	0.164788	0.117094	-7.32373e-05	-0.000119089	0.140862	0.358964	0.469709	0.449478	0.296172	0.325873	0.483348	0.507618	0.388515	0.201997	0.13321	0.139081	0.183587	0.157593	0.110093	0.25258	0.15959	-0.190911	-0.0337351	0.149826	0.134545	0.133731	0.137657	0.0429701	0.0262439	0.0938295	0.115449	0.101381	0.0668594	0.053409	0.0612448	0.0732503	0.0638725	0.0403127	0.0741432	0.115683	0.116964	0.127455	0.143917
0.134964	0.21203	0.142339	0.23164	0.482424	0.490801	0.48557	0.680492	0.641886	0.299888	0.303212	0.406782	0.49119	0.410464	0.270851	0.0893338	0.250106	0.533368	0.246144	0.0219851	0.171559	0.125809	0.108927	0.23936	0.123151	-0.129573	0.0182709	0.0195977	-0.172728	-0.0315226	0.146238	0.235321	0.218288	0.137798	0.158879	0.158122	0.117168	0.0925205	0.0709547	0.0441577	0.0610373	0.0993627	0.104252	0.0846215	0.0587166	0.100206	0.133009	0.0881772	0.0898842	0.123625
0.188744	0.064787	0.395106	0.645023	0.44967	0.486113	0.49876	0.19855	-0.405639	-0.327955	0.228223	0.57291	0.46137	0.300955	0.248469	0.3554	0.488237	0.524516	0.277233	0.0943619	0.194131	0.210997	0.186723	0.149365	0.102497	0.0804651	0.163967	0.138681	0.010991	0.166526	0.305597	0.320525	0.249772	0.12985	0.114408	0.112093	0.0913989	0.0392919	0.0123439	0.068146	0.0998172	0.104774	0.141424	0.101735	0.00446133	0.0802374	0.168914	0.11779	0.109323	0.140207
0.478912	0.380168	0.47908	0.635301	0.644792	0.463967	0.354385	0.399054	0.330924	0.200051	0.295954	0.446526	0.521527	0.320861	0.268302	0.581111	0.60984	0.405038	0.448804	0.52718	0.51132	0.406044	0.306715	0.236173	0.223589	0.238948	0.197156	0.0665836	-0.122692	0.174367	0.343527	0.185879	0.0991851	0.106344	0.143733	0.186506	0.208453	0.134691	0.0647746	0.10115	0.0897011	0.056387	0.120664	0.145607	0.113114	0.138623	0.174145	0.170195	0.155027	0.139719
0.244878	0.037884	0.346413	0.614694	0.444404	0.37291	0.351973	0.293766	-0.0743499	-0.199478	0.305228	0.602863	0.468194	0.422729	0.373362	0.233558	0.327088	0.543643	0.534115	0.363108	0.177566	0.164173	0.262219	0.436804	0.231563	-0.135588	0.191624	0.332928	0.189723	0.167436	0.19857	0.211654	0.191334	0.149593	0.151366	0.151133	0.134735	0.0983425	0.0533376	0.0197856	0.0475117	0.104273	0.118046	0.102076	0.0719774	0.0748805	0.101747	0.139173	0.149901	0.12882
0.171546	0.230267	0.368146	0.556504	0.591365	0.463294	0.367628	0.315547	0.136877	0.0283202	-0.0980173	0.0860263	0.472521	0.396647	0.212936	0.0827216	0.200922	0.431492	0.412732	0.302141	0.20353	0.0850587	0.0331251	0.0675167	-0.0330622	-0.164844	0.0633711	0.0827027	-0.1354	0.0182307	0.162842	0.141806	0.165948	0.216462	0.146289	0.0959951	0.0931743	0.105086	0.0986612	0.0466113	0.031853	0.0483926	0.0488903	0.0453641	0.0464894	0.082809	0.109704	0.0874885	0.0920532	0.113975
0.366684	0.287081	0.571748	0.707969	0.419593	0.329755	0.32914	0.352286	0.485154	0.499588	0.176361	0.200981	0.590782	0.53186	0.365089	0.254278	0.357166	0.543158	0.463366	0.254494	0.112738	0.14832	0.222033	0.265661	0.126891	-0.0562283	0.178606	0.219345	0.0264007	0.177377	0.271953	0.147839	0.0614628	0.035456	0.0688642	0.118128	0.155679	0.140285	0.100036	0.0673144	0.0527509	0.058649	0.0872683	0.0858548	0.0574878	0.0988034	0.137273	0.10491	0.101061	0.120608
0.271283	0.59852	0.747186	0.754497	0.566056	0.345658	0.239073	0.246778	0.158212	0.0571199	0.0953974	0.244278	0.416754	0.423777	0.390092	0.386517	0.453215	0.507758	0.335063	0.182176	0.208808	0.144033	0.143683	0.287305	0.256204	0.101693	0.161374	0.171902	0.0998331	0.136026	0.146971	0.0759414	0.0910588	0.165326	0.128248	0.133203	0.185966	0.155708	0.0709492	-0.0216919	0.0226068	0.131974	0.115073	0.0819476	0.0707938	0.0985074	0.135981	0.154312	0.141868	0.113602
0.368721	-0.126477	0.249891	0.549431	0.275008	0.349553	0.484134	0.670534	0.618959	0.299862	0.280775	0.398206	0.537974	0.480436	0.365249	0.238443	0.316026	0.482555	0.375372	0.188451	0.126092	0.233377	0.325167	0.322444	0.203324	0.0589159	0.180118	0.0998375	-0.205315	0.0393192	0.265853	0.246211	0.15795	0.0511475	0.0642108	0.0966777	0.113327	0.113468	0.0870644	0.0306901	0.0425673	0.096609	0.107213	0.100704	0.0870058	0.0722866	0.079879	0.126508	0.122479	0.0808877
0.266474	-0.0261227	0.371604	0.675884	0.383325	0.205914	0.146874	0.146425	0.217424	0.242728	0.132048	0.108908	0.215159	0.290344	0.3261	0.338845	0.268986	0.172223	0.16533	0.106347	0.0204791	0.132342	0.238543	0.248933	0.130671	-0.0208895	0.0985079	0.0607368	-0.162848	-0.00588848	0.193226	0.284597	0.143302	-0.114108	0.0134358	0.105765	0.0780556	0.0683335	0.0478378	-0.00788775	0.0333746	0.111942	0.0601418	0.0247533	0.0429947	0.0744744	0.0937027	0.0813926	0.0943985	0.112761
0.515532	0.0863427	0.31753	0.630724	0.584852	0.470032	0.374886	0.186389	-0.0256327	0.114507	0.298651	0.470942	0.516723	0.324311	0.176481	0.178533	0.350156	0.516637	0.3303	0.0603659	-0.018431	0.0246101	0.100994	0.181578	0.182569	0.115495	0.0838279	0.0932075	0.145444	0.189082	0.215648	0.242488	0.186062	0.0707592	0.039527	0.0929175	0.181082	0.145271	0.0739824	0.064941	0.109687	0.14828	0.0593844	0.016437	0.0554838	0.0881704	0.0978038	0.0762602	0.0783067	0.0942515
0.115193	0.0645934	0.200034	0.357805	0.336505	0.270391	0.191777	-0.043109	0.00138598	0.328218	-0.0347265	-0.193683	0.0785227	0.46724	0.619323	0.426595	0.375674	0.43847	0.214014	-0.00102516	0.036407	0.170294	0.239151	0.180957	0.0336777	-0.0851894	0.124686	0.0745642	-0.257288	0.00218147	0.23925	0.204058	0.0871036	-0.0353493	0.0618567	0.106308	0.0548168	0.0265718	0.0360314	0.0905535	0.0956615	0.0568001	0.016716	0.0143666	0.0500388	0.0631291	0.0686216	0.0833143	0.105248	0.113167
0.260068	-0.0626988	0.180614	0.574439	0.655491	0.539361	0.462555	0.514545	0.420631	0.257216	0.35099	0.338109	0.195137	0.257458	0.329031	0.317758	0.335466	0.362141	0.330789	0.0918833	-0.160011	0.16845	0.371197	0.120727	-0.0574113	-0.0715333	0.0364478	0.029581	-0.0984128	-0.00837307	0.127167	0.231341	0.197622	0.0827029	0.134588	0.172888	0.156504	0.11953	0.0639362	4.00939e-05	-0.0177072	0.0147248	0.0935038	0.120008	0.0792985	0.0476233	0.0568699	0.125613	0.11306	0.0543475
0.0735133	0.0178923	0.328324	0.541233	0.305702	0.146752	0.0865323	0.076269	0.158783	0.242963	0.301769	0.275022	0.219251	0.426438	0.512674	0.290348	0.185676	0.23283	0.22702	0.165084	0.096475	0.149288	0.209591	0.221559	0.0722336	-0.114723	0.0647244	0.100156	-0.0491152	0.0528454	0.158551	0.16363	0.170469	0.17711	0.137213	0.132837	0.158301	0.112109	0.0316075	-0.030272	0.0116465	0.0939313	0.0619354	0.0330272	0.0445905	0.102969	0.147228	0.123584	0.100094	0.0897609
0.354817	0.213702	0.397824	0.554197	0.435965	0.340515	0.317411	0.40072	0.219892	-0.100335	-0.250957	-0.0915816	0.281499	0.396042	0.301344	0.0240608	0.109468	0.432395	0.504528	0.23881	-0.157612	-0.0299327	0.176889	0.2527	0.185034	0.0738393	0.237846	0.202739	-0.0671717	0.0304629	0.182391	0.226403	0.177456	0.0747646	0.0781169	0.089986	0.0822384	0.0575651	0.0503545	0.0939929	0.129984	0.133196	0.0768874	0.0481475	0.0688569	0.106923	0.129225	0.10948	0.105298	0.10961
0.0560409	0.192738	0.327242	0.303893	0.0857471	0.0768009	0.132095	0.251441	0.190222	-0.0429676	-0.0520795	0.0794076	0.250442	0.225527	0.147513	0.0814487	0.173935	0.29204	0.0507451	-0.248093	-0.289676	-0.161757	-0.00674794	0.139088	0.111955	0.00135483	0.16581	0.160924	-0.0567385	-0.0510745	0.0447527	0.126677	0.139218	0.078549	-0.0316817	-0.0221892	0.092375	0.126889	0.0859181	-0.0131186	-0.00201164	0.0609858	-0.0243708	-0.0373346	0.0497823	0.0530894	0.0398685	0.0781151	0.0776406	0.047341
0.296424	0.250264	0.260787	0.427183	0.610078	0.472693	0.335853	0.239269	-0.0303729	-0.0279453	0.503995	0.67957	0.362139	0.391476	0.451239	0.36263	0.510819	0.732101	0.521904	0.242687	0.192462	0.219784	0.244114	0.225112	0.0407943	-0.135019	0.205932	0.305538	0.0936909	0.0605258	0.139537	0.237993	0.199122	0.0748367	0.131416	0.145727	0.0909847	0.105351	0.114058	0.0451049	0.0434999	0.0815614	0.0444472	0.0171268	0.0229933	0.0451217	0.0796883	0.122361	0.151187	0.157732
0.176906	-0.0178809	0.291516	0.564112	0.409669	0.392371	0.405913	0.366055	0.266967	0.214041	0.0435118	0.0461434	0.23778	0.312883	0.294435	0.212549	0.348285	0.542284	0.317929	0.0389124	0.0229317	0.166609	0.252187	0.191697	0.0818704	0.008371	0.147883	0.148855	-0.00135801	0.129476	0.259462	0.275424	0.210029	0.106281	0.12687	0.15858	0.164005	0.134609	0.0911274	0.0591846	0.039964	0.0332759	0.0274405	0.0593621	0.121913	0.150055	0.127054	0.0476706	0.0511137	0.109554
0.403646	0.0576799	0.3783	0.775529	0.724257	0.571077	0.448354	0.240408	0.290034	0.585426	0.294998	0.269167	0.565442	0.388646	0.208057	0.243183	0.326998	0.352037	0.116293	0.0198097	0.240672	0.316965	0.345348	0.397068	0.315032	0.144619	0.136189	0.0551015	-0.122315	0.0465997	0.207775	0.226209	0.158702	0.0511479	0.0650891	0.109997	0.138697	0.0799435	0.00488417	-0.00625393	0.0223974	0.0634944	0.0843549	0.0654774	0.0267409	0.083346	0.154256	0.160205	0.159388	0.154652
0.280756	0.102353	0.499743	0.742081	0.407031	0.363001	0.35248	0.0805051	-0.277658	-0.0709338	0.332412	0.565062	0.485106	0.371646	0.338224	0.421817	0.468744	0.43922	0.345815	0.115138	-0.0624291	0.163476	0.350446	0.303062	0.165177	0.0217568	0.0586705	0.0539146	-0.00218974	0.17599	0.258327	0.151689	0.0799097	0.0590631	0.0761826	0.094328	0.105736	0.143432	0.159479	0.106526	0.092276	0.107312	0.0814879	0.0806529	0.108783	0.0879968	0.085535	0.160894	0.170512	0.125818
0.68946	0.327442	0.308962	0.256569	0.146668	0.265254	0.343812	0.239127	0.131164	0.27177	0.523028	0.59372	0.42642	0.312922	0.271915	0.292582	0.567917	0.834904	0.498952	0.146329	0.199525	0.30193	0.368602	0.377825	0.235291	0.0291466	0.0867743	0.0414119	-0.135859	0.0556778	0.242683	0.288444	0.246325	0.145545	0.0925912	0.10877	0.161708	0.136511	0.074253	0.0279891	0.0665978	0.130017	0.0705166	0.0383235	0.0639948	0.0656641	0.0726608	0.113603	0.134649	0.13134
0.425818	0.297596	0.175148	0.254309	0.509165	0.412057	0.290023	0.218384	0.284145	0.414182	0.307535	0.326318	0.479686	0.397564	0.268598	0.166384	0.295703	0.508412	0.396841	0.286088	0.347647	0.407931	0.383018	0.228953	0.0752628	0.00107751	0.133585	0.107383	-0.086984	0.12004	0.245767	0.115458	0.0784366	0.133915	0.153066	0.111508	0.0403307	0.0874579	0.131692	0.0544797	0.0779007	0.155395	0.112871	0.0573445	0.0297887	0.0609469	0.0970066	0.0887617	0.0906863	0.107161
0.35921	0.185838	0.492627	0.678511	0.40647	0.355733	0.365479	0.306088	-0.00660569	-0.0420225	0.662817	0.866194	0.37322	0.275697	0.320184	0.337475	0.459714	0.559155	0.313939	0.0953612	0.165284	0.257189	0.249296	0.0918268	0.0355577	0.0948145	0.146627	0.118077	0.030744	0.177781	0.249432	0.145178	0.0840034	0.0787628	0.101723	0.127435	0.139394	0.0998399	0.0830313	0.158544	0.160821	0.100511	0.0585683	0.0432978	0.0540702	0.0664259	0.0743497	0.0743271	0.0780621	0.0813063
0.113699	0.267459	0.0148351	0.157471	0.757935	0.569214	0.355247	0.452716	0.420545	0.185549	0.117977	0.158347	0.271096	0.363775	0.368758	0.260317	0.257141	0.318135	0.178489	0.205572	0.422389	0.189232	0.00965804	0.110035	0.073278	-0.0573243	0.0469565	0.0888058	0.0439456	0.0831903	0.142925	0.193352	0.127935	0.0158817	0.145671	0.218222	0.179633	0.121802	0.0738978	0.0661449	0.0419163	0.018001	0.0547825	0.0540317	0.00976946	0.0327524	0.0843072	0.120839	0.109538	0.072339
0.65559	0.482773	0.599754	0.638898	0.451687	0.346891	0.347681	0.537482	0.290883	-0.113736	0.454448	0.710911	0.409106	0.391773	0.440473	0.419674	0.442677	0.473668	0.377657	0.278864	0.276089	0.27558	0.250402	0.182214	0.103765	0.0963646	0.329937	0.324774	0.0686651	0.220814	0.318539	0.163556	0.10927	0.141673	0.0970908	0.0991322	0.145104	0.111483	0.0701073	0.096656	0.117191	0.112736	0.0698417	0.0612925	0.0981427	0.124324	0.134821	0.12865	0.117466	0.103374
0.265563	0.176123	0.314801	0.5538	0.613658	0.411865	0.267783	0.239353	0.116108	0.0573379	0.228036	0.234475	0.0394525	0.022963	0.0778605	0.151331	0.205054	0.242576	0.401746	0.351875	0.0753347	0.18398	0.273545	0.133002	-0.0308793	-0.11456	0.0518795	0.022147	-0.214608	0.00497787	0.213985	0.231843	0.164731	0.0629695	0.0817484	0.124967	0.144389	0.057788	-0.0148305	0.0490663	0.0592246	0.028353	0.067424	0.0659916	0.0195075	0.0594135	0.111136	0.101234	0.0943427	0.0915149
0.476505	0.325198	0.373257	0.387904	0.302923	0.342636	0.414593	0.586152	0.484957	0.171517	0.335953	0.477942	0.472849	0.527953	0.510142	0.339717	0.437531	0.65441	0.440257	0.215147	0.235561	0.173893	0.182026	0.338122	0.271687	0.0504945	0.0862019	0.157246	0.232763	0.261892	0.261641	0.26193	0.241642	0.196765	0.146837	0.110627	0.0961531	0.141694	0.171992	0.111931	0.0579711	0.0433901	0.0938009	0.108349	0.0734695	0.0789624	0.104971	0.12742	0.138414	0.133148
0.402609	0.223483	0.282442	0.445822	0.524177	0.424177	0.39146	0.644063	0.435468	-0.0423486	0.513193	0.82549	0.575326	0.341419	0.224552	0.208966	0.333342	0.483184	0.469057	0.268362	0.0396733	0.0891064	0.209553	0.306006	0.294589	0.202906	0.207258	0.115478	-0.0809857	0.0839058	0.259574	0.305787	0.237621	0.0943466	0.0445975	0.0800493	0.156577	0.16362	0.114813	0.0354995	0.0562187	0.129755	0.111098	0.0919281	0.0976307	0.116011	0.13554	0.145642	0.14191	0.128215
0.367388	0.268749	0.464179	0.654497	0.556199	0.361203	0.262082	0.304919	0.281841	0.156939	0.0552132	0.205744	0.51628	0.445688	0.259782	0.0627509	0.152738	0.415151	0.512834	0.306701	-0.050621	0.0991103	0.262438	0.19574	0.0364506	-0.077903	0.151079	0.192142	0.0217566	0.176106	0.28476	0.202877	0.131517	0.0905272	0.0931387	0.128127	0.165796	0.121306	0.0531662	0.0307975	0.0934092	0.170826	0.112681	0.0797084	0.105333	0.10513	0.100436	0.114255	0.126254	0.124793
0.184899	0.27604	0.514783	0.678647	0.522422	0.376528	0.284318	0.120842	-0.0389491	0.100208	0.264147	0.392419	0.404089	0.265316	0.181411	0.235497	0.34884	0.430819	0.364076	0.328477	0.385086	0.334499	0.232407	0.0914946	0.0574447	0.13897	0.248575	0.182072	-0.0672725	-0.031417	0.0826383	0.145397	0.168123	0.145548	0.065782	0.040673	0.0754336	0.0933213	0.0877473	0.0551398	0.0214028	0.00764994	0.0366902	0.0768164	0.112491	0.135375	0.13358	0.0992585	0.087182	0.0958811
0.563783	0.49071	0.707098	0.916005	0.809094	0.563169	0.443073	0.548521	0.662898	0.499527	0.158026	0.116773	0.429035	0.575731	0.535033	0.313784	0.383885	0.629381	0.55297	0.453263	0.458107	0.345394	0.28574	0.348918	0.279251	0.146001	0.284933	0.254121	0.0281896	0.20372	0.331917	0.231836	0.147225	0.106313	0.135688	0.177569	0.200613	0.156071	0.105098	0.113112	0.132057	0.140679	0.116761	0.0999719	0.102446	0.119255	0.131843	0.125167	0.14608	0.175293
0.210835	0.285963	0.401119	0.437588	0.334144	0.37695	0.484512	0.825614	0.717396	0.114151	0.175405	0.370915	0.518735	0.571445	0.568508	0.542978	0.60455	0.680684	0.570613	0.353569	0.220155	0.306037	0.345105	0.205189	0.11055	0.109683	0.208666	0.151567	-0.0707772	0.0393441	0.178588	0.20392	0.138933	0.0433861	0.129727	0.183596	0.161173	0.117709	0.0611947	0.00887614	0.0482227	0.124651	0.0996926	0.0917468	0.120664	0.109758	0.0909259	0.0966108	0.104273	0.10932
0.434006	0.0851094	0.476037	0.836578	0.613353	0.429272	0.389518	0.596478	0.748717	0.528482	0.490791	0.45182	0.422505	0.544118	0.585721	0.431944	0.373034	0.413568	0.363226	0.31425	0.309049	0.247669	0.20764	0.217172	0.171832	0.109295	0.18687	0.18226	0.0824699	0.155446	0.22058	0.200945	0.125946	0.0433721	0.121137	0.193488	0.211342	0.168964	0.094036	0.0251296	0.043034	0.10178	0.0818765	0.0502753	0.0357837	0.0732421	0.12167	0.14046	0.117278	0.0788599
0.464163	0.297168	0.53767	0.671616	0.424536	0.321163	0.303432	0.316076	0.183292	0.0858568	0.2707	0.530181	0.681806	0.50541	0.368436	0.434408	0.585396	0.698266	0.63189	0.472632	0.350214	0.299205	0.215615	0.0280317	0.0577961	0.261939	0.3155	0.213522	-0.0170955	0.0499763	0.192319	0.282331	0.193402	0.00790603	0.0912747	0.176311	0.187135	0.11899	0.0526602	0.0720193	0.0849086	0.0768916	0.0501167	0.0678844	0.1225	0.0847858	0.0473439	0.0974233	0.120503	0.106844
0.51997	0.23392	0.193557	0.423014	0.719415	0.583278	0.453399	0.516469	0.544381	0.471603	0.621213	0.619537	0.455722	0.552326	0.595707	0.414547	0.412458	0.543348	0.508098	0.267511	0.010263	0.139215	0.268954	0.214128	0.0866034	0.00164982	0.206022	0.240918	0.0930539	0.241392	0.381263	0.391542	0.258646	0.0471401	0.0470535	0.110271	0.170758	0.189295	0.162809	0.0951213	0.109014	0.168252	0.15559	0.123298	0.0941682	0.0950479	0.110524	0.124595	0.142444	0.152594
0.677843	0.309301	0.119482	0.181461	0.465547	0.370326	0.276917	0.389767	0.230229	0.0292967	0.68948	0.981603	0.633267	0.406875	0.329574	0.354162	0.537786	0.724305	0.651967	0.416678	0.222836	0.233677	0.276192	0.259338	0.208439	0.144919	0.145871	0.0654378	-0.0987975	0.0675721	0.21468	0.213271	0.171001	0.118119	0.136694	0.126648	0.0807982	0.0803959	0.0903573	0.0753543	0.0676094	0.0715162	0.0864903	0.0831466	0.0635683	0.0815281	0.100301	0.0859996	0.112612	0.158164
0.0658056	-0.614093	-0.761272	-0.594168	-0.401295	0.190467	0.437558	0.444613	0.530215	0.525411	0.3468	0.159662	-0.0470814	0.141303	0.243259	-0.30872	0.336894	0.811795	0.208168	-0.147528	0.0119659	-0.15691	-0.236504	0.174035	0.14125	-0.153553	-0.323142	-0.194209	0.102244	0.161834	0.111993	0.0626766	0.0103951	-0.0181223	0.104721	0.0609382	-0.176814	-0.0937461	0.0634893	0.0887251	0.110184	0.114109	0.0216708	-0.0141537	0.033471	0.017773	-0.00578586	0.0217436	0.0269883	0.0201706
-0.137405	-0.964443	-0.0380599	0.561554	-0.102685	0.153508	0.328725	0.407216	0.417047	0.281744	0.0675732	-0.133641	-0.327463	0.0166302	0.141882	-0.793556	-0.236912	0.447949	0.379037	0.180626	-0.024018	-0.220957	-0.136271	0.262144	0.249779	-0.0259669	-0.361822	-0.202943	0.282966	0.184492	-0.0578361	-0.0418273	-0.00427371	0.0737187	0.23168	0.234982	0.0859488	0.0720026	0.117537	0.119437	0.098462	0.0680965	0.0512273	0.0454931	0.0482542	0.0472432	0.0468243	0.051696	0.0530885	0.05342
0.380703	-0.758836	0.29003	1.10688	0.324716	0.336086	0.394331	0.324098	0.380032	0.409767	0.0793258	-0.00916461	0.268614	0.217096	-0.0912509	-0.388892	0.00902146	0.278136	-0.0720009	-0.102823	0.318052	0.169992	-0.0583352	0.298721	0.293658	0.0588363	-0.111697	-0.0771893	0.0840362	-0.00349332	-0.0729988	0.0679688	0.0981078	0.078221	0.20108	0.146994	-0.11684	-0.0683466	0.0729061	0.0970194	0.0745958	0.033007	0.00732086	0.0192019	0.063615	0.0821227	0.0789852	0.0631324	0.0575654	0.0677066
0.136447	-0.689642	0.425542	0.777684	-0.181969	0.324497	0.577004	0.206646	-0.154469	0.307764	0.310014	0.285861	0.232799	-0.0187405	-0.347474	-0.637581	0.113513	0.60384	0.326297	0.150801	0.228536	0.0204087	-0.24565	-0.101922	-0.0332873	-0.0154612	-0.0437364	0.0868163	0.269737	0.0647944	-0.151274	-0.0394729	0.107357	0.252322	0.218993	0.119894	-0.0492994	-0.00812956	0.0616878	0.0060451	0.00252016	0.0402812	0.0220847	0.0412808	0.102823	0.088229	0.0534565	0.0582842	0.0826448	0.109982
0.72327	0.455435	0.33016	0.222123	0.22018	0.358974	0.379214	0.0392631	-0.373903	-0.0129383	-0.109002	-0.0878993	0.171581	0.352944	0.173124	-0.475926	-0.0866869	0.359054	0.209358	0.149562	0.257987	-0.0918154	-0.377304	0.0818636	0.191049	0.0739245	-0.145561	-0.135314	0.0828297	0.106586	0.038192	-0.0161972	-0.0533124	-0.0363537	0.14581	0.143535	-0.0549951	-0.027388	0.0590009	0.0418912	0.060928	0.0946793	0.0447359	0.0173462	0.0417111	0.0773014	0.0898213	0.0520843	0.0316738	0.04689
0.110641	0.420557	-0.0241592	-0.38887	-0.0263597	0.369617	0.504291	0.393499	-0.276413	-0.166264	0.0936138	0.0784693	-0.355198	-0.0769607	0.14406	-0.72555	-0.294579	0.271255	0.0898321	-0.00810145	0.101395	-0.121022	-0.234813	0.19096	0.148148	-0.160532	-0.25133	-0.143688	0.0202909	-0.0791451	-0.149501	0.0136714	0.0317871	-0.0134923	0.138678	0.136641	-0.0421002	-0.0330682	0.0339398	0.0214114	0.0429819	0.0757152	0.027327	0.00450302	0.0356324	0.076499	0.0914739	0.0531679	0.0614291	0.0953079
-0.130584	-0.151669	0.440928	0.443743	-0.0516463	0.294543	0.409444	-0.215637	-0.823105	-0.0508787	0.11996	-0.00646993	-0.572469	-0.850173	-0.78333	-0.637956	-0.068466	0.155685	-0.165576	-0.295674	-0.0854403	-0.0933226	-0.0255098	0.280065	0.215089	-0.0701851	-0.247294	-0.169956	0.0547798	0.0333712	0.00223384	0.115311	0.0845206	-0.0228109	0.0679051	0.0830402	-0.0136491	-0.0975542	-0.0939258	-0.0115932	0.0466495	0.0649405	0.0632533	0.0771544	0.102234	0.0527581	-0.0113085	-0.026366	0.0202824	0.0920703
0.299893	-0.0681139	-0.182844	-0.136909	-0.0120863	0.32053	0.473379	0.58666	0.219545	0.0255684	0.0111454	0.030068	0.0695667	0.0992987	0.0498349	-0.111096	0.154936	0.31377	0.0284693	-0.104738	0.0282611	-0.0744263	-0.0459891	0.353599	0.413733	0.255042	-0.049155	-0.0448936	0.228622	0.160569	0.034238	0.0909116	0.11362	0.128635	0.224956	0.199923	0.0280532	-0.0336287	0.0154406	0.101264	0.121843	0.0924625	0.109706	0.0883018	0.0244607	0.0256238	0.0403202	0.0162379	0.025214	0.0615129
0.311911	0.128765	-0.0452293	-0.043534	0.134059	0.379816	0.428193	0.0456862	-0.240229	0.20514	0.14804	-0.0263496	-0.349839	-0.213443	-0.0401356	-0.436351	-0.178468	0.122407	0.0346347	0.0810603	0.294209	-0.029756	-0.322808	0.152684	0.22979	0.0430383	-0.231273	-0.195569	0.0893807	0.0535386	-0.0752565	-0.0811359	-0.0211617	0.101174	0.203805	0.148315	-0.0739951	-0.0778459	0.015502	0.0589379	0.116243	0.15173	0.0730872	0.0270066	0.0489627	0.0426615	0.021963	0.00806527	0.0514809	0.114769
0.674412	0.182906	0.735111	0.667097	0.0127284	0.280979	0.414594	0.138235	0.0219555	0.35889	0.257687	0.151542	0.0731381	0.215405	0.139234	-0.624725	-0.136387	0.429976	0.344588	0.256525	0.244121	-0.127917	-0.368517	0.0991713	0.116045	-0.106782	-0.106005	0.118258	0.349102	0.120059	-0.0833757	0.122916	0.150156	0.078235	0.225835	0.221605	0.0238458	-0.063535	-0.0162417	0.0905269	0.140806	0.125045	0.0804303	0.0825738	0.130531	0.0753649	0.0142784	0.0455441	0.0732561	0.0862739
0.588245	-0.0888457	0.327615	0.244491	-0.342042	-0.0305853	0.128977	-0.0534962	-0.354736	-0.102283	0.0668158	0.121977	0.0262238	0.0636866	-0.105055	-0.881777	-0.435344	0.132526	0.160971	0.190988	0.264648	-0.0493665	-0.212064	0.309573	0.255686	-0.122765	-0.207634	-0.0991305	0.0580803	0.0521875	0.0193607	0.0580354	0.0401704	0.0186221	0.165982	0.137232	-0.0941266	-0.0608427	0.0740601	0.140846	0.110703	0.0280093	0.00732786	0.0131209	0.0267778	0.00403531	-0.00326647	0.052889	0.0724701	0.0611403
0.477259	-0.284975	-1.17669	-1.53962	-0.95485	-0.073794	0.26056	0.202356	0.346337	0.435608	0.195976	-0.06674	-0.373703	-0.193343	-0.190758	-1.17617	-0.336034	0.499347	0.26027	0.0578279	0.0973947	-0.00285916	-0.0584768	0.119596	0.041582	-0.174743	-0.160556	-0.0468758	0.033189	-0.0817454	-0.168935	-0.055193	-0.0102384	0.0140123	0.138202	0.112247	-0.0776169	-0.0555301	0.0319753	0.0379199	0.0529255	0.0730174	0.0638382	0.0538402	0.0545075	0.0740154	0.0770784	0.0332642	0.0229143	0.0504546
0.824143	0.333198	0.60704	0.685576	0.316859	0.260534	0.300318	0.592909	0.577668	0.179372	0.13775	0.0881037	-0.0363129	-0.019677	-0.0948651	-0.53762	0.169707	0.654461	0.137099	-0.073726	0.245994	0.0306228	-0.24112	0.120753	0.141417	-0.0626775	-0.270966	-0.161176	0.133187	-0.0569868	-0.243765	-0.0406594	0.0501619	0.092048	0.241305	0.224339	0.0277695	0.00172262	0.0686855	0.105283	0.0729056	0.00874588	0.01019	0.0496437	0.100346	0.0866781	0.0585876	0.0680649	0.104893	0.137897
0.551624	-0.0397859	0.0483644	0.395057	0.38046	0.382289	0.366098	0.202397	-0.0818143	0.0640282	-0.00385762	-0.102692	-0.216748	0.147589	0.347523	-0.302273	0.112578	0.541263	0.149133	0.0340366	0.344997	-0.0369686	-0.404928	0.178938	0.23876	-0.00892617	-0.126404	-0.119982	-0.0405557	-0.060158	-0.0438015	0.0783421	0.118485	0.137875	0.265904	0.228502	-0.00195305	-0.0207248	0.0416273	0.0227456	0.0426678	0.0810092	0.0540093	0.0357234	0.048936	0.0800137	0.090742	0.049553	0.0521464	0.0927219
0.459158	0.402361	0.0824731	-0.300531	-0.15638	0.314384	0.476998	0.207602	-0.0331771	0.282002	0.199983	0.0455766	-0.2049	-0.0989108	-0.0820633	-0.722615	-0.0813647	0.499017	0.255394	0.0313418	-0.00958156	-0.201847	-0.196502	0.215736	0.19493	-0.0777879	-0.253962	-0.118298	0.180549	0.120335	-0.0402147	-0.0574416	-0.0962804	-0.118983	0.0431467	0.0676359	-0.0463426	0.00485176	0.0973497	0.128598	0.106439	0.0521823	0.00335142	0.00581787	0.0549134	0.0490937	0.0152297	-0.011928	0.0217576	0.0850158
0.163605	-0.318655	0.346034	0.537718	-0.0180012	0.350898	0.55202	0.507615	0.245305	0.243412	0.098121	-0.150676	-0.566736	-0.157399	0.155192	-0.773912	-0.244125	0.393941	0.159374	-0.108849	-0.234913	-0.40921	-0.245103	0.292714	0.228109	-0.145245	-0.192318	-0.04815	0.114353	0.0603994	-0.00039513	0.083254	0.0312135	-0.0453818	0.234926	0.241442	-0.0658338	-0.0626165	0.0559525	0.0650345	0.0615875	0.0490555	0.00427082	-0.0168463	-0.000253171	0.0125376	0.0424769	0.106945	0.102235	0.0495635
0.640455	0.110351	-0.365117	0.262037	0.92219	0.587307	0.388314	0.356732	0.183791	0.192546	0.326207	0.201865	-0.381278	-0.578289	-0.569086	-0.863209	-0.0939251	0.437931	0.233502	-0.0100182	-0.126365	-0.199658	0.0435501	0.480505	0.424986	0.0723569	-0.261745	-0.0853416	0.387429	0.149284	-0.155963	0.016803	0.079249	0.0782367	0.208896	0.179911	-0.0269907	0.0170374	0.108192	0.0635728	0.0552188	0.0757553	0.0375415	0.0446204	0.102139	0.0672775	0.016099	0.0283994	0.0641322	0.0970575
0.817887	0.554061	1.06809	1.11597	0.557249	0.460641	0.448912	0.353779	0.342061	0.422853	0.261723	0.197524	0.281648	0.283529	0.0333075	-0.571269	-0.103531	0.386066	0.316606	0.285626	0.370233	0.192776	9.84776e-05	0.18332	0.200007	0.0975031	-0.0155583	-0.0551613	-0.013471	-0.00520653	0.00731671	0.0423851	0.0667647	0.105681	0.186412	0.147967	-0.0175571	0.0436436	0.141381	0.11967	0.0843422	0.0624771	0.07397	0.0849549	0.0844182	0.08032	0.0835148	0.103555	0.139657	0.169264
0.0735293	-0.443048	0.18704	0.665754	0.254915	0.301299	0.360196	0.394073	0.0424478	-0.0254652	0.105947	0.134164	-0.0136278	0.0345806	0.0611358	-0.222844	0.283521	0.583812	0.0398011	-0.177351	0.150584	0.0468127	-0.0586428	0.309618	0.294125	0.0433918	-0.149156	-0.0353391	0.23759	0.0446555	-0.14449	0.0423725	0.0454132	-0.0316952	0.201557	0.172497	-0.161518	-0.105664	0.0697928	0.0999188	0.0531688	-0.0129856	0.0129711	0.0358487	0.0295189	0.0276157	0.0403399	0.0737436	0.0930341	0.0959536
0.75733	-0.503442	-0.52441	0.101191	0.206001	0.296223	0.373746	0.720412	0.545955	0.0382236	-0.0720496	-0.169061	-0.293958	0.041918	0.324615	-0.0234535	-0.0178326	0.158788	0.257141	0.397878	0.502333	-0.0683651	-0.534493	0.138535	0.239341	-0.00955542	-0.207035	-0.165901	0.0436247	0.039073	-0.00357252	0.0480174	0.0798417	0.119474	0.214318	0.166097	-0.0501312	-0.0697059	0.015746	0.0728216	0.0794217	0.0571043	0.0786529	0.0909691	0.0773798	0.0421075	0.0154004	0.024371	0.0197955	0.0144617
0.152366	0.174275	0.163452	0.231161	0.336326	0.497186	0.549627	0.455257	0.287655	0.320094	0.0326274	-0.112111	-0.0335354	0.186957	0.104397	-0.6371	-0.00639674	0.604029	0.34578	0.247421	0.444935	0.0639418	-0.300573	0.184841	0.228324	0.0141036	-0.0584268	0.0144199	0.140996	0.107107	0.0403053	0.0530193	0.0402018	0.0461704	0.204773	0.196229	0.00928254	0.0532911	0.155394	0.15549	0.090379	0.022138	0.0788163	0.111441	0.0859499	0.102096	0.116443	0.0853198	0.0964939	0.126853
0.211488	-0.292623	0.016395	0.299992	0.128152	0.433029	0.598938	0.731519	0.542056	0.281597	-0.0104458	-0.235321	-0.369311	0.186932	0.446744	-0.632958	-0.310118	0.289605	0.192259	0.0421012	-0.0450041	-0.193093	-0.148639	0.185221	0.252656	0.157491	-0.0407707	-0.0651954	0.0936135	0.160248	0.13922	0.0552165	0.0284623	0.0644253	0.164839	0.140654	-0.0171639	0.0162679	0.108352	0.133089	0.104699	0.0626386	0.0993155	0.107912	0.0681934	0.0631424	0.0640155	0.0412704	0.057464	0.0932496
0.313872	-0.168226	0.206994	0.179124	-0.199847	0.41813	0.678834	0.327905	-0.530915	-0.140757	0.016057	0.0334709	-0.117725	0.122588	0.284936	-0.171238	0.283044	0.664476	0.310707	0.101826	0.185771	-0.137569	-0.350251	0.142749	0.223851	0.0746426	-0.0207415	0.101082	0.303669	0.0813426	-0.177046	-0.10331	-0.0286009	0.0506481	0.133871	0.131464	0.0533973	0.0450339	0.0915675	0.152616	0.102524	0.00355946	0.0433863	0.0917568	0.103162	0.0927861	0.0469342	-0.040117	-0.00229557	0.102545
0.49582	0.105731	0.637534	0.668171	0.140874	0.433479	0.605437	0.622095	0.40741	0.384784	0.472272	0.299472	-0.293377	-0.0511675	0.38182	0.0248336	0.443273	0.769346	0.378244	0.175315	0.309377	-0.0422419	-0.236256	0.387057	0.368896	-0.00132884	-0.062348	0.0375557	0.15511	0.101058	0.0520958	0.133828	0.10224	0.0185336	0.134233	0.126534	-0.0324524	0.00508523	0.0766822	0.0402723	0.0661719	0.121566	0.0693963	0.0375378	0.0594317	0.0764659	0.0830545	0.077938	0.0803403	0.088341
0.733174	0.676889	0.740773	0.141519	-0.260886	0.11671	0.290064	0.118205	0.132184	0.345938	0.176126	0.132171	0.260147	-0.13553	-0.667265	-0.833754	-0.0184151	0.463836	0.230237	0.0687826	0.130008	-0.010553	0.00948488	0.409521	0.302798	-0.100837	-0.275878	-0.105136	0.197743	0.0179284	-0.147634	0.0765782	0.121129	0.0598329	0.172107	0.137018	-0.0778959	-0.0462651	0.0836169	0.157841	0.152412	0.0981921	0.0866309	0.0684586	0.0405718	0.0560573	0.0696512	0.0395623	0.0724309	0.1351
0.864107	0.186158	0.436119	0.773255	0.534673	0.418001	0.390112	0.429484	0.551993	0.474151	0.320208	0.150402	-0.0507908	0.209342	0.327407	-0.395955	0.0895527	0.603792	0.318565	0.120505	0.163631	-0.108043	-0.156558	0.431035	0.488744	0.240269	0.0207142	0.0811088	0.312777	0.130806	-0.0404844	0.135163	0.138597	0.0460792	0.177275	0.187671	0.0528209	0.0609441	0.13133	0.169177	0.143098	0.0872619	0.0966359	0.0925587	0.0640178	0.0835913	0.109461	0.0993248	0.0982172	0.110215
0.119664	0.174829	0.360237	0.506525	0.410375	0.286449	0.218648	0.17363	-0.109479	-0.228307	0.0765	0.391636	0.51075	0.466442	0.401115	0.365399	0.276158	0.171641	0.0836	0.0475936	0.0954	0.120076	0.148491	0.201931	0.145582	0.0369	0.122432	0.086	-0.0855	0.0839	0.222211	0.189656	0.140834	0.0931	0.0652	0.0896	0.143345	0.13256	0.0849	0.0361	0.0282	0.0517	0.071	0.0735	0.0621	0.0719	0.0874	0.0928	0.100746	0.108218
0.496121	0.386618	0.411802	0.446694	0.426428	0.422002	0.400864	0.268925	0.106965	0.200161	0.325539	0.375731	0.338427	0.42824	0.446662	0.289494	0.35755	0.530709	0.316197	0.132427	0.208794	0.184492	0.17448	0.240326	0.157569	0.0208	0.208783	0.213129	-0.00347	0.0916	0.215937	0.230257	0.16333	0.0564	0.07	0.110278	0.138023	0.123809	0.0934	0.0746	0.0458	0.0256	0.0557	0.0793	0.0823	0.0905	0.0947	0.0859	0.1	0.118695
0.414034	0.214365	0.370778	0.443999	0.261115	0.286947	0.371948	0.567543	0.617646	0.347423	0.259358	0.319983	0.468175	0.464442	0.383592	0.249437	0.281158	0.405103	0.335823	0.180181	0.0858	0.132962	0.177994	0.153668	0.118732	0.109639	0.20184	0.133562	-0.0949794	0.0828	0.219393	0.135334	0.057	0.025	0.105941	0.141534	0.111497	0.105441	0.0942	0.0512	0.0537	0.0858	0.0861	0.0891	0.101334	0.109843	0.110898	0.102238	0.0964	0.0935
0.242923	0.252495	0.393116	0.554514	0.54177	0.432753	0.342659	0.202378	-0.0463	-0.00932	0.194844	0.383822	0.451624	0.470153	0.413469	0.251876	0.37726	0.605058	0.306032	0.0278664	0.12833	0.272341	0.318103	0.215259	0.0527	-0.0616	0.0997737	0.134727	0.0216	0.141837	0.233635	0.198218	0.138832	0.0774	0.0752	0.0878	0.0983	0.110371	0.108554	0.0786	0.0648	0.069	0.0738047	0.0799	0.0861	0.0913	0.0974	0.10545	0.0975	0.0791
0.448095	0.297348	0.393892	0.478097	0.410456	0.411476	0.444284	0.548536	0.414061	0.161914	0.264006	0.455495	0.588289	0.55143	0.444912	0.290534	0.311756	0.427715	0.304989	0.139742	0.124085	0.279281	0.355659	0.24514	0.136733	0.0875	0.153196	0.121583	-0.0174	0.0862	0.205512	0.244282	0.182227	0.0616	0.0686035	0.0896	0.0936	0.109863	0.0944	0.0103	0.0075	0.0641	0.0763	0.0883	0.106509	0.1048	0.109448	0.142683	0.137988	0.102909
0.453043	0.263572	0.407031	0.569478	0.50269	0.351818	0.30655	0.531555	0.60904	0.295068	0.237249	0.307043	0.432893	0.447502	0.376136	0.219513	0.305515	0.511303	0.403121	0.274621	0.297715	0.333061	0.329507	0.26059	0.123906	0.0184	0.200808	0.202193	-0.00519	0.122543	0.250061	0.230844	0.19109	0.140311	0.0854	0.103066	0.169584	0.141026	0.0802	0.0587	0.071	0.0969	0.100865	0.0965004	0.0928	0.112751	0.132439	0.128784	0.111767	0.0943497
0.215994	0.236834	0.341764	0.570923	0.698126	0.52446	0.372448	0.264267	0.123846	0.16679	0.270556	0.302448	0.263027	0.413854	0.466989	0.280702	0.29451	0.448187	0.373659	0.249208	0.217161	0.274436	0.293808	0.210963	0.0668	-0.0323	0.161906	0.190246	0.021654	0.0942	0.201668	0.238381	0.17403	0.0538	0.0742	0.118248	0.13902	0.0927	0.0415504	0.0527	0.088	0.114947	0.0866	0.0758	0.0954086	0.0935	0.0909	0.108339	0.119236	0.119005
0.324065	0.192096	0.281794	0.445215	0.487186	0.409261	0.343239	0.288658	0.246913	0.276099	0.214868	0.271286	0.44374	0.537787	0.498572	0.29544	0.296419	0.44557	0.41079	0.287486	0.186841	0.178208	0.191227	0.185991	0.148575	0.11428	0.194974	0.146987	-0.035	0.098	0.229125	0.227039	0.176094	0.108918	0.126228	0.144666	0.137107	0.0913	0.0457	0.0448	0.0799	0.118197	0.10418	0.093	0.0988	0.102701	0.110687	0.127692	0.128254	0.109761
0.467558	0.267304	0.250301	0.320474	0.400809	0.387401	0.401042	0.601837	0.347289	-0.152398	0.00725	0.320139	0.514836	0.355915	0.1875	0.148831	0.254608	0.381761	0.257824	0.119459	0.136019	0.190269	0.219151	0.198154	0.103246	0.000687	0.0935	0.0644	-0.107407	0.00988	0.145807	0.184919	0.15885	0.0918	0.0691	0.09	0.129858	0.114941	0.0743	0.043	0.0310151	0.044	0.0928	0.112288	0.0917	0.0783	0.0798	0.099	0.112957	0.117174
0.38368	0.208049	0.304361	0.48283	0.530644	0.466385	0.389466	0.22048	-0.0579	0.005	0.222432	0.400196	0.434983	0.433387	0.375031	0.222553	0.184065	0.262252	0.351138	0.315442	0.150442	0.150641	0.19669	0.221411	0.162827	0.0655	0.111888	0.0627	-0.0856	0.112718	0.252801	0.195441	0.121375	0.059	0.0585	0.100805	0.152515	0.131383	0.0811	0.0511	0.0373	0.0441	0.0842	0.0978	0.0804	0.105102	0.128422	0.108518	0.105603	0.112798
0.434642	0.223439	0.493138	0.606283	0.298045	0.321817	0.424033	0.586098	0.442923	0.0951946	0.169111	0.313783	0.413661	0.519922	0.498175	0.272489	0.282635	0.456843	0.383855	0.276362	0.255982	0.22071	0.180732	0.132725	0.10182	0.112049	0.204156	0.162304	-0.0134	0.0968	0.221962	0.2439	0.210123	0.148276	0.153352	0.158035	0.145605	0.131481	0.11011	0.0797	0.0694	0.0758	0.0796	0.0813	0.0812	0.0832	0.0862	0.089	0.104456	0.118735
0.543103	0.45427	0.487528	0.574441	0.590585	0.41152	0.326466	0.518279	0.530676	0.223735	0.250148	0.366575	0.465932	0.432594	0.405621	0.459183	0.495856	0.479253	0.371243	0.27803	0.281392	0.231273	0.186006	0.165779	0.119428	0.0805	0.167181	0.115914	-0.0744	0.0948	0.257931	0.271268	0.198782	0.0905	0.12062	0.16192	0.171821	0.135516	0.0816	0.047	0.0782872	0.127553	0.0816	0.0547	0.0729	0.0880849	0.0994	0.108245	0.109244	0.102589
0.39614	0.284365	0.442868	0.6329	0.602215	0.477698	0.414829	0.473416	0.41862	0.281006	0.364639	0.421487	0.396804	0.416963	0.418241	0.366743	0.460206	0.591363	0.438129	0.287141	0.314846	0.303407	0.262285	0.193465	0.164252	0.18165	0.222148	0.165287	0.0155	0.129336	0.227527	0.196351	0.140337	0.0866	0.106201	0.137197	0.154999	0.147335	0.114215	0.0606703	0.0323	0.0373	0.0693	0.0959	0.10866	0.128802	0.137449	0.117723	0.110393	0.112281
0.518325	0.334681	0.422169	0.616047	0.681437	0.517588	0.409595	0.45729	0.39966	0.276301	0.400399	0.447309	0.38117	0.500504	0.553178	0.415646	0.463317	0.605676	0.4389	0.253212	0.258029	0.295334	0.301255	0.247408	0.157282	0.105253	0.26622	0.261434	0.0745	0.187499	0.294811	0.26257	0.219429	0.177098	0.147298	0.164847	0.206688	0.166034	0.104827	0.0922	0.0893	0.0878	0.0854	0.0789	0.0747	0.107386	0.141951	0.144437	0.121399	0.0888
0.419566	0.407189	0.44679	0.510203	0.521317	0.47037	0.443549	0.487029	0.482995	0.385545	0.282229	0.309197	0.466289	0.575188	0.558848	0.382719	0.380807	0.505794	0.460599	0.349555	0.267911	0.208638	0.198322	0.240995	0.207633	0.143508	0.254138	0.198128	-0.039	0.11179	0.258609	0.232795	0.168213	0.0971	0.105306	0.129763	0.141942	0.111042	0.0812	0.0983786	0.108895	0.104954	0.0939	0.0798	0.0723	0.107619	0.13625	0.113872	0.121485	0.143985
0.386257	0.19265	0.320373	0.461276	0.406816	0.366902	0.373662	0.493367	0.389083	0.171733	0.484606	0.639312	0.491423	0.459541	0.443041	0.365987	0.449866	0.591695	0.479417	0.285293	0.194954	0.202269	0.22086	0.204908	0.117199	0.0426611	0.227939	0.213724	-0.0301	0.0536	0.189347	0.23201	0.18953	0.103674	0.131791	0.173328	0.186777	0.119674	0.0458	0.0465	0.0703	0.0886	0.0657	0.057	0.0763	0.107372	0.124839	0.108489	0.113268	0.125511
0.514443	0.306861	0.5119	0.618474	0.396849	0.389019	0.446307	0.568512	0.692814	0.599932	0.543779	0.468792	0.399071	0.37367	0.377299	0.399424	0.422638	0.422011	0.35064	0.289111	0.299699	0.303127	0.277528	0.207608	0.15538	0.135403	0.151753	0.118075	0.0430364	0.17115	0.286283	0.317288	0.225416	0.0722	0.12116	0.167555	0.160099	0.139884	0.0945372	0.0215	0.0489	0.129644	0.127927	0.105715	0.0878	0.101513	0.116149	0.10343	0.110052	0.125791
0.419519	0.241984	0.314849	0.427468	0.421843	0.383465	0.376812	0.467935	0.386954	0.238457	0.578517	0.73299	0.546065	0.409013	0.297721	0.139796	0.265292	0.523402	0.475808	0.245112	0.07	0.265266	0.411245	0.314318	0.149757	0.0276	0.16478	0.151452	-0.0352	0.132582	0.261979	0.200575	0.133472	0.0906	0.125983	0.133947	0.103098	0.108983	0.120565	0.105212	0.0893	0.0794	0.0748	0.0733	0.074	0.0772	0.0828	0.0905	0.0998	0.102457
0.528507	0.245797	0.429313	0.625708	0.517308	0.347311	0.268444	0.324667	0.275757	0.200441	0.577479	0.677427	0.401905	0.382024	0.443452	0.485643	0.502315	0.47044	0.334412	0.206232	0.20955	0.247503	0.276477	0.279789	0.172231	0.0497	0.222077	0.206425	-0.0259	0.12335	0.268085	0.241523	0.174436	0.10235	0.120491	0.15651	0.179873	0.171412	0.131304	0.0671	0.0598	0.0934	0.105413	0.0994733	0.0858	0.112121	0.141515	0.138265	0.132927	0.126401
0.576205	0.200608	0.344764	0.533015	0.4789	0.427504	0.405013	0.396937	0.266763	0.1858	0.294625	0.395371	0.412719	0.406237	0.373221	0.300781	0.347799	0.460302	0.482388	0.321845	0.0899	0.160914	0.253165	0.224467	0.106525	-0.00628	0.130522	0.164787	0.0745	0.159447	0.240139	0.243442	0.159687	0.0394	0.0909	0.136275	0.137461	0.161796	0.152651	0.0596	0.069	0.13419	0.0812	0.0623	0.103741	0.112919	0.109998	0.117698	0.119218	0.113581
0.376111	0.238193	0.448934	0.688652	0.626372	0.413711	0.328235	0.554349	0.697715	0.394869	0.163781	0.147862	0.355215	0.483411	0.476764	0.326592	0.411139	0.602787	0.416672	0.22959	0.253719	0.158557	0.138892	0.290572	0.277473	0.138016	0.193568	0.13981	-0.0431	0.114374	0.252387	0.228873	0.15293	0.0603	0.0589	0.114197	0.178141	0.1274	0.0463	0.0294	0.0634	0.111229	0.11061	0.105069	0.105939	0.101556	0.0980084	0.101398	0.117017	0.129336
0.350713	0.268942	0.0432	-0.0908	0.0856	0.37276	0.480638	0.427072	-0.0223	0.000104	0.0672253	0.0147	-0.225407	-0.000186	0.123028	-0.562393	-0.21359	0.233237	0.075	0.016	0.151095	-0.0909	-0.196892	0.30601	0.24995	-0.101869	-0.10023	0.0082	0.0819	0.076	0.0248	-0.0193346	0.00382	0.0981207	0.212416	0.169533	-0.0397	-0.0314	0.0634	0.0961	0.0896	0.0626	0.0525	0.0737	0.113452	0.0891	0.0519	0.0551	0.0674	0.0796
0.463274	0.106271	0.222828	0.0965	-0.12521	0.212378	0.351133	0.133346	-0.0555	0.192204	0.088	-0.017231	-0.116778	-0.119883	-0.224966	-0.655173	0.0335	0.536068	0.190476	-0.0219	0.0691	-0.228392	-0.3884	0.129349	0.155975	-0.079	-0.104941	-0.0246	0.0612	0.0173	-0.000771	0.102907	0.0955	0.0338	0.126498	0.102433	-0.0717	-0.0774	0.00524	0.0677	0.0819	0.0573	0.0349	0.0319	0.048	0.0438	0.027	0.00956	0.0434	0.0983
0.347522	-0.0186	0.0468	0.117971	0.0785	0.389715	0.502992	0.272214	-0.129972	0.119671	0.109525	0.0955	0.0818	0.0272	-0.187051	-0.676212	-0.182149	0.256527	0.0801	-0.0112	0.0903688	-0.118345	-0.206082	0.223278	0.217456	-0.0448	-0.210834	-0.112448	0.12398	0.0183	-0.0834	0.0731	0.0702	-0.00583	0.159504	0.152795	-0.0552	-0.023	0.0829	0.0984	0.0922	0.0744	0.0418	0.0474	0.0901	0.0739	0.0452	0.0534249	0.0868	0.121033
0.317485	-0.421387	-0.28259	0.212318	0.210688	0.252433	0.24761	0.0425	-0.143714	0.106962	0.16173	0.13702	0.0149	0.0856	0.0834	-0.313147	0.166325	0.53894	0.216071	0.0482	0.174664	-0.103411	-0.290879	0.172197	0.230008	0.0412	-0.14457	-0.117717	0.0704	0.062	0.0205	0.0674	0.0572	0.04	0.175973	0.157737	-0.038	-0.0264178	0.06	0.0771	0.0869145	0.0816	0.0189	0.00904	0.0659	0.0655	0.0459	0.0508	0.0871654	0.124233
0.347689	-0.231909	-0.184094	-0.118209	-0.197287	0.189021	0.349434	0.20719	-0.243231	-0.102542	-0.0826	-0.0246	0.104982	0.137235	-0.0894	-0.640234	-0.100536	0.385214	0.194746	0.0374	0.0422	-0.122877	-0.16068	0.163529	0.160024	-0.0315	-0.131666	-0.0874	0.0306113	-0.0177	-0.0561	0.03884	0.0645833	0.0644	0.159087	0.121573	-0.0749	-0.087	0.00375	0.0788492	0.0856	0.0456	0.0379	0.0489	0.0648	0.031	0.00796	0.0532	0.0825	0.0861502
0.264423	-0.118889	0.0471	0.115038	-0.0547233	0.184007	0.273145	0.0376	0.0148	0.273182	0.0209	-0.114182	-0.042	0.0556	-0.0195678	-0.394336	-0.044	0.280201	0.150859	0.0359	0.0141425	-0.203504	-0.185814	0.314117	0.258878	-0.102741	-0.215385	-0.0952	0.101692	0.0495	-0.057693	-0.0450384	-0.0529	-0.0317	0.163363	0.153846	-0.0752	-0.0549	0.0549	0.0836438	0.0826	0.0653	0.0514	0.0442	0.0418	0.0204	0.0124	0.0477	0.0707	0.0767
0.274805	-0.11792	-0.24568	0.0138	0.215828	0.259936	0.268253	0.28985	0.0966	0.0557	0.146206	0.11691	-0.100862	0.0924	0.165717	-0.536619	-0.113262	0.364288	0.127127	0.00376	0.109831	-0.262181	-0.430483	0.252072	0.267816	-0.093	-0.257972	-0.110888	0.170982	0.06	-0.0766	0.0484492	0.0456	-0.0166	0.131394	0.119045	-0.0868	-0.0944	-0.00589	0.0446	0.0561	0.0364	0.00932	0.0189	0.065	0.0687058	0.0575	0.0624	0.088	0.116822
0.369587	0.0383	0.360622	0.413672	0.0883	0.270773	0.369342	0.309309	0.113723	0.175267	0.197492	0.132072	-0.0706	0.051	0.0666	-0.560136	-0.0355	0.466501	0.205078	0.0546	0.148114	-0.189463	-0.361466	0.2283	0.254884	-0.0343	-0.144474	-0.0934	0.0315	0.0274332	0.00157	0.0332	0.0409	0.0491	0.124811	0.0863	-0.0813	-0.0275	0.0858	0.117923	0.0978	0.0485	0.00633	0.0129992	0.065	0.074	0.0605	0.0508	0.0692	0.0983
0.662561	0.354942	0.656739	0.637597	0.269962	0.378269	0.445208	0.371056	0.216032	0.277739	0.225989	0.0726	-0.255349	-0.206549	-0.00416	-0.0391624	0.352714	0.556776	0.294229	0.137881	0.187261	-0.0761	-0.190228	0.280556	0.282546	0.0293	-0.0223	0.052	0.141532	0.026	-0.0246	0.165585	0.163875	0.0598	0.186156	0.177825	-0.00109	0.00607	0.0859	0.110304	0.115184	0.103221	0.0746	0.0484	0.0353	0.0398	0.051	0.0582	0.0732	0.09
0.620434	0.124582	0.608516	0.643649	0.116283	0.34727	0.464223	0.252949	-0.092	0.141063	0.140304	0.0782	-0.0597319	0.077	0.0766	-0.543604	-0.129579	0.333016	0.21092	0.132436	0.185746	-0.0654	-0.161286	0.310002	0.326532	0.0765	-0.0932	-0.0248	0.173495	0.0445	-0.0703	0.0862	0.076	-0.015	0.14259	0.154711	-0.00553	0.000373	0.0704	0.0876	0.0728	0.0419	0.0228	0.0267	0.0500213	0.0554	0.0503796	0.0457	0.0706	0.106154
0.147527	-0.0807	0.478794	0.558729	0.0716	0.307443	0.436641	0.331895	0.0948	0.200819	0.167075	0.130054	0.0912	0.165499	0.0146	-0.709833	-0.176816	0.370448	0.158741	0.0271	0.114341	-0.0655	-0.165496	0.16896	0.159256	-0.0413	-0.0935547	-0.00747	0.117767	0.0861	0.00754	-0.00801	-0.01	0.0247	0.151132	0.153865	0.0242	-0.0224	0.0308	0.13503	0.115077	0.0182	0.0272	0.0365	0.0215	0.0282	0.0452	0.0585	0.0619	0.0631
0.495337	-0.0979	-0.137621	0.0156	0.0544	0.329862	0.44041	0.368872	0.252907	0.273059	-0.0228	-0.106739	0.134393	0.194787	-0.0453	-0.522184	0.0424	0.48033	0.128526	-0.0693	0.0638	-0.0732	-0.119853	0.244458	0.287824	0.129373	-0.0921	-0.0815	0.116149	0.0407	-0.0526	0.0367	0.014	-0.0394	0.158333	0.184459	0.0183477	-0.00263	0.0461	0.0548	0.074	0.0824	0.0113	-0.00377	0.0572	0.0587	0.0338	0.0239	0.059	0.109493
0.556932	0.0667	0.228831	0.431753	0.296967	0.380568	0.424728	0.39317	0.292619	0.307601	0.245509	0.213169	0.229506	0.330329	0.254504	-0.241909	0.0333	0.352991	0.197088	0.129845	0.227405	-0.00967	-0.123028	0.327492	0.323827	0.0538	-0.097	-0.0329	0.139699	0.0358	-0.0545	0.0847	0.103148	0.0629	0.181115	0.156407	-0.038	-0.0134	0.0759	0.0773	0.093302	0.106684	0.0395	0.0175	0.063	0.0621	0.0454	0.0487	0.0698	0.0953
0.593641	0.231415	0.347475	0.381775	0.224122	0.365519	0.415125	0.20572	-0.138572	0.0941	0.14554	0.0567	-0.233265	-0.073	0.0525	-0.502763	-0.0606	0.369849	0.106267	-0.0162	0.134308	-0.082	-0.24266	0.140619	0.200672	0.0458	-0.21109	-0.179601	0.0904	0.0619	-0.0168	0.0478	0.0471	0.0339	0.180341	0.153051	-0.0682	-0.00412	0.111754	0.0788	0.060586	0.0589	0.0113	-0.00667	0.0182	0.0219	0.0122	0.00235	0.0442845	0.103229
0.411497	-0.215899	0.489524	0.792646	0.166005	0.270508	0.356977	0.291123	0.27984	0.345999	0.228145	0.149179	0.13486	0.222622	0.144477	-0.353294	0.122357	0.530184	0.211984	0.0896	0.299687	0.00151	-0.213905	0.320116	0.311031	-0.00917	-0.121225	-0.0312	0.135881	0.102801	0.0111	-0.00176	0.0034	0.0477	0.176871	0.160334	-0.0109	0.00167	0.0692	0.0575	0.0527	0.0534	0.0199	0.0313	0.0883	0.0649163	0.026743	0.0427	0.083	0.116894
0.535085	-0.130058	-0.210841	-0.00119	0.0998	0.403151	0.499284	0.249564	0.0897	0.371669	0.241684	0.0863	-0.103498	-0.118519	-0.0942	-0.256368	0.119195	0.367121	0.160844	0.092	0.242263	0.000953	-0.19012	0.200351	0.229796	0.0467	-0.0650062	0.0079	0.172497	0.0846	-0.0208	0.0498	0.0327	-0.00734	0.165921	0.162091	-0.0427	-0.0263	0.072	0.102051	0.111579	0.10055	0.0558	0.0357	0.0551	0.0795	0.0816	0.0415	0.0518	0.0959
0.537557	-0.0731	0.13308	0.457799	0.314872	0.34724	0.360158	0.246944	0.0374	0.128088	0.0365	-0.0492	-0.116865	0.0689701	0.0632	-0.597682	-0.120665	0.385397	0.218191	0.0871	0.105367	-0.132325	-0.246234	0.138841	0.16136	-0.0293	-0.164707	-0.0678	0.14527	0.00594	-0.13345	0.0061	0.026	-0.00431	0.15119	0.160996	0.00621	-0.024	0.0318	0.0888	0.111116	0.0925	0.0381	0.0181	0.046	0.0515266	0.0563	0.083	0.0884138	0.0812
0.738292	0.331992	0.630219	0.673541	0.327152	0.418693	0.497842	0.596301	0.576534	0.409976	0.236173	0.15712	0.203499	0.328247	0.226248	-0.366092	-0.0458	0.347639	0.240839	0.18463	0.250815	0.0156	-0.0851	0.350657	0.316877	0.0109	-0.12387	-0.0073	0.217402	0.155622	0.0444	0.0846	0.0717	0.0507	0.19071	0.188151	0.0253	0.0326	0.104248	0.121733	0.120079	0.106791	0.0903	0.085	0.0892	0.0636	0.0473	0.0774	0.0936	0.0946
0.466414	0.138814	0.283472	0.335101	0.186481	0.38434	0.472735	0.383966	0.210408	0.26469	0.0799	-0.00813	0.0559	0.167332	0.125222	-0.207693	0.117246	0.405548	0.241394	0.158286	0.233525	0.011	-0.127745	0.235087	0.286492	0.131803	-0.104002	-0.0936	0.117132	0.0266	-0.0793	0.0269	0.0625	0.0829	0.240152	0.201113	-0.0539	0.000395	0.12954	0.117876	0.0911	0.0689	0.0473	0.05	0.0726531	0.05181	0.0358	0.0715	0.0897	0.0874
0.537131	-0.139627	0.203298	0.543975	0.256802	0.312395	0.355661	0.319759	0.204553	0.235086	0.244248	0.133827	-0.174203	-0.0769	0.0217	-0.452454	-0.0101	0.405681	0.230008	0.0983	0.119817	-0.0635	-0.135762	0.19325	0.223155	0.0769	-0.0534	0.0265859	0.226031	0.129238	0.00975	0.092	0.0951	0.0644	0.178927	0.165971	-0.000559	-0.0243	0.0386	0.0917	0.115927	0.106849	0.0695	0.0612	0.086	0.0553	0.021	0.0371105	0.0713	0.103715
0.553715	-0.0563	0.0033	0.13749	0.0482	0.275851	0.395371	0.485646	0.264362	0.123907	0.126833	0.127405	0.0942	0.0995	-0.0731	-0.646671	-0.12638	0.367981	0.219478	0.104189	0.129947	-0.086	-0.184741	0.176886	0.137341	-0.122108	-0.153424	-0.0584	0.0506	0.0481	0.0223	0.0398	0.0277	0.0309	0.176884	0.152572	-0.0622	-0.0304	0.0737	0.0798	0.079	0.0742314	0.0411	0.0309	0.0495	0.0315	0.0172	0.0467	0.0671	0.0754
0.366597	0.136807	0.248862	0.310304	0.216375	0.377813	0.469211	0.55937	0.123344	-0.0169	0.161894	0.204937	0.00608	0.0338	0.00952	-0.461246	-0.0168	0.387767	0.179224	0.102658	0.2673	0.0607	-0.0903	0.291315	0.257719	-0.0377	-0.252144	-0.129413	0.180449	0.0677	-0.0594	0.105245	0.106568	0.0216	0.154471	0.143436	-0.0424	-0.0185	0.0841	0.127348	0.100411	0.0368	0.0176	0.0215	0.0373	0.0393	0.0435	0.066	0.082	0.0907
0.391032	0.129063	0.367809	0.257081	-0.0449966	0.288714	0.444516	0.325571	0.0748	0.200825	0.166065	0.109555	0.0221	0.0678	0.0501539	-0.255428	0.222228	0.556407	0.22693	0.0336	0.131367	-0.000574	-0.0478	0.271552	0.294685	0.124158	-0.110904	-0.0736651	0.165074	0.0464	-0.0847	0.046	0.0817	0.0736	0.19382	0.156736	-0.0603	-0.0215	0.105928	0.156733	0.136566	0.0757063	0.0425	0.0406	0.061	0.0409	0.0305	0.0781	0.0981	0.0918
0.43451	-0.0911492	-0.236197	0.0102007	0.199641	0.366923	0.413457	0.296734	0.0601	0.153708	0.0487	-0.0335	-0.0866	-0.0649	-0.110535	-0.364955	0.157107	0.51605	0.26151	0.143313	0.280573	0.0434	-0.0962	0.348816	0.302335	-0.0189	-0.0791848	0.0105206	0.122033	0.0715	0.0121	0.0648	0.0643	0.0614	0.209011	0.196478	0.00463	0.0110458	0.091	0.103077	0.0757	0.0356	0.0339	0.043	0.0534	0.0676	0.0721	0.0564	0.07	0.100658
0.0235974	0.118677	0.392211	0.463167	0.155364	0.1866	0.231335	0.0297405	-0.450812	-0.428025	0.079647	0.41434	0.363799	0.346606	0.395504	0.528963	0.456491	0.230895	0.0128864	0.00629641	0.228506	0.0865585	-0.0159726	0.118348	0.128504	0.0367792	0.107405	0.0673292	-0.0873094	0.0924665	0.234989	0.20671	0.140627	0.0629128	0.0382342	0.0735386	0.136137	0.126488	0.0810655	0.0427515	0.0207192	0.0378062	0.151161	0.164348	0.0652928	0.0864308	0.136765	0.122166	0.110567	0.109459
0.14091	0.266825	0.461385	0.662882	0.622326	0.339214	0.189763	0.330608	0.268369	-0.0143109	0.0857001	0.391183	0.684045	0.532089	0.363975	0.364066	0.272574	0.110546	-0.0841577	-0.202395	-0.104865	0.100633	0.262403	0.344418	0.197596	-0.0198721	0.225618	0.217155	-0.104069	0.0422598	0.1951	0.138569	0.100572	0.0944797	0.0925187	0.0970245	0.102865	0.105539	0.0648675	-0.0457772	-0.0134589	0.0886781	0.0254999	0.0142089	0.083609	0.0559464	0.0300084	0.0999192	0.126714	0.110052
0.424684	0.416526	0.482815	0.499361	0.40658	0.368751	0.331633	0.160259	0.0811269	0.328952	0.581787	0.60241	0.398394	0.4525	0.447812	0.190581	0.258005	0.507901	0.303983	0.150002	0.264235	0.179239	0.1253	0.214513	0.142829	0.00912437	0.238783	0.241237	-0.0191606	0.107711	0.274559	0.31331	0.223784	0.0629181	0.06752	0.132222	0.194419	0.154633	0.099352	0.116204	0.078792	0.0159009	0.0207763	0.0567556	0.0999333	0.103962	0.0835886	0.0576811	0.0848496	0.131766
0.462001	0.471552	0.640718	0.707646	0.518814	0.427985	0.425108	0.541854	0.477573	0.228452	0.203401	0.262514	0.361156	0.493307	0.498296	0.305089	0.453995	0.758139	0.558673	0.322644	0.336027	0.317969	0.326789	0.391465	0.233584	0.00183971	0.255333	0.290026	0.0405686	0.12012	0.232535	0.220207	0.12675	0.0277499	0.189506	0.237567	0.132419	0.093039	0.0882452	0.08372	0.0670295	0.0537234	0.0847618	0.0936515	0.0726911	0.0818061	0.10715	0.131708	0.146288	0.141563
0.535028	0.380949	0.491575	0.518823	0.354342	0.368374	0.413179	0.440665	0.360002	0.242752	0.189143	0.170541	0.21509	0.427524	0.530097	0.410362	0.321824	0.301295	0.234568	0.146934	0.122818	0.240211	0.315537	0.271729	0.203213	0.160258	0.24552	0.158322	-0.115802	0.0425474	0.193384	0.143939	0.066284	0.0277936	0.200766	0.237717	0.114808	0.0711313	0.05931	0.0328226	0.0484958	0.0865589	0.0928972	0.0961836	0.103209	0.110742	0.101719	0.063722	0.0673643	0.0970989
0.151108	0.156874	0.306572	0.306327	0.0937433	0.218709	0.389376	0.677377	0.684779	0.256981	0.227621	0.277977	0.328134	0.376397	0.352846	0.215738	0.25029	0.397051	0.406861	0.256202	0.0576458	0.100007	0.122011	-0.0147787	-0.0598601	0.0233051	0.170278	0.144225	-0.0480904	0.047442	0.143973	0.108496	0.0438375	-0.0117576	0.047937	0.0973611	0.10649	0.0994897	0.0809173	0.0578809	0.0733542	0.112085	0.133049	0.137749	0.129268	0.12044	0.119496	0.131968	0.136871	0.125125
0.069629	0.146624	0.356075	0.586607	0.5654	0.400177	0.254796	-0.00749299	-0.32453	-0.128158	0.228975	0.540807	0.639907	0.570718	0.453715	0.312014	0.369248	0.498772	0.246327	0.041202	0.149844	0.264652	0.267241	0.108791	-0.0759285	-0.157433	0.0923863	0.17563	0.0676026	0.143702	0.209066	0.180094	0.152627	0.129881	0.106378	0.0810043	0.0620871	0.10231	0.130625	0.0760337	0.0372437	0.0356448	0.0741709	0.0785899	0.0475909	0.09143	0.138215	0.118374	0.100334	0.0884337
0.0643848	0.248327	0.25657	0.397007	0.599548	0.444402	0.268532	0.0379968	-0.118943	0.0856999	0.0746962	0.236096	0.525641	0.534752	0.409709	0.211	0.359203	0.609709	0.126806	-0.244706	0.0128047	0.284535	0.413117	0.37327	0.199761	0.00781547	0.111236	0.0920825	-0.0825922	0.0953287	0.218753	0.136742	0.0882437	0.066786	-0.0181611	-0.00803335	0.0890487	0.122239	0.110157	0.0761297	0.0813038	0.104718	0.0716969	0.0695699	0.105504	0.089409	0.0652272	0.0764612	0.0768649	0.0666367
0.428307	0.067318	0.297219	0.579699	0.510815	0.386097	0.331634	0.396691	0.408205	0.328691	0.45394	0.542277	0.531391	0.570857	0.476062	0.104979	0.112896	0.378976	0.234716	0.0683618	0.131271	0.364662	0.433364	0.195738	0.123843	0.194862	0.0893634	0.0227436	0.0228199	0.109168	0.184128	0.232074	0.193128	0.0983967	0.103477	0.0981642	0.0625897	0.0464517	0.0294296	-0.00527163	-0.0270751	-0.0232423	0.0166138	0.0634733	0.0996396	0.0965989	0.0952202	0.130819	0.120623	0.0760569
0.474993	0.57336	0.516461	0.434175	0.434197	0.446479	0.503912	0.785375	0.605348	0.0283725	0.0698595	0.43388	0.828904	0.669875	0.436756	0.336616	0.46747	0.636364	0.312327	0.0645087	0.22534	0.335853	0.334195	0.204183	0.0160957	-0.076829	0.258677	0.276562	-0.0584312	0.118298	0.298276	0.249531	0.183281	0.121973	0.0931594	0.110603	0.151063	0.146147	0.0889506	-0.0118882	0.0365188	0.15248	0.0980547	0.0720597	0.113031	0.112464	0.113235	0.156536	0.159029	0.125586
0.591433	0.427754	0.30555	0.245692	0.307284	0.242385	0.278879	0.798209	0.81104	0.0284527	0.152346	0.465082	0.671468	0.54462	0.41156	0.412863	0.426395	0.422066	0.366223	0.33081	0.369306	0.449265	0.447882	0.303439	0.154356	0.0806709	0.205463	0.213377	0.0860653	0.192928	0.25304	0.157581	0.144739	0.188899	0.122427	0.088507	0.105454	0.109387	0.101289	0.0856656	0.0837608	0.0894791	0.0795363	0.0773766	0.0875432	0.099883	0.105547	0.097629	0.089022	0.0877227
0.357203	0.130599	0.462912	0.729609	0.497517	0.332029	0.26242	0.218655	0.14522	0.142822	0.151914	0.337532	0.564522	0.29088	0.0321155	-0.000777586	0.241893	0.525829	0.39575	0.164925	0.0876939	0.0930712	0.113283	0.114208	0.031869	-0.0342171	0.201405	0.232009	0.0316119	0.110479	0.219311	0.231864	0.20366	0.133663	0.0258124	0.0418359	0.154675	0.138406	0.0584335	-0.00317314	0.0532517	0.152635	0.111667	0.0687799	0.0716335	0.141115	0.195991	0.163771	0.132107	0.114923
-0.0129474	0.0906889	0.274175	0.616454	0.786438	0.546986	0.33944	0.19921	0.148077	0.328907	0.549636	0.512732	0.261735	0.406013	0.517336	0.376848	0.31429	0.335658	0.233292	0.111437	0.100964	0.244222	0.284134	0.100307	-0.0551553	-0.0702889	0.176455	0.211794	0.0217273	0.125266	0.255546	0.283683	0.157585	-0.0433097	0.0235175	0.107807	0.136695	0.128082	0.0886026	0.0321188	0.074156	0.147869	0.0683611	0.0496812	0.118631	0.0882998	0.0507872	0.095865	0.102897	0.0785624
0.23173	0.248827	0.53256	0.774029	0.64999	0.539108	0.510056	0.600237	0.251776	-0.171447	-0.0400429	0.159967	0.271137	0.408379	0.474634	0.449772	0.476241	0.534695	0.53755	0.479107	0.380616	0.262951	0.196113	0.191	0.15114	0.109512	0.203396	0.185087	0.0440217	0.13397	0.221548	0.20534	0.157181	0.0944273	0.074109	0.0889314	0.119278	0.123774	0.101518	0.0573733	0.0618408	0.0993136	0.11437	0.109512	0.0950561	0.120623	0.141113	0.11522	0.116812	0.135644
0.25637	0.130645	0.0702362	0.189537	0.426583	0.451746	0.446123	0.558132	0.429007	0.142778	0.158746	0.207681	0.243485	0.419687	0.454264	0.208005	0.215061	0.387108	0.193867	0.0383522	0.143126	0.239144	0.260917	0.190564	0.0956414	0.0294972	0.0983461	0.0775263	-0.0396192	0.0946747	0.198398	0.171633	0.159818	0.165318	0.141108	0.152743	0.183508	0.0966783	0.00225085	0.0212476	0.0679784	0.104563	0.102746	0.0746546	0.0415564	0.0761806	0.115282	0.0990287	0.0919142	0.0914725
0.476568	0.242339	0.341821	0.557901	0.619247	0.468988	0.301191	-0.0424801	0.11484	0.728487	0.517064	0.439133	0.65413	0.667686	0.576367	0.420868	0.446526	0.604697	0.71473	0.511496	0.0809574	0.0442864	0.159993	0.29673	0.288382	0.204322	0.362459	0.311165	0.0149281	0.0905819	0.228209	0.254464	0.187522	0.0748084	0.1103	0.119888	0.0776385	0.0776352	0.0851601	0.067682	0.114388	0.181059	0.153599	0.128695	0.126814	0.0940785	0.0734845	0.104471	0.127469	0.123391
0.497764	0.362506	0.298959	0.229227	0.212828	0.28753	0.37423	0.56912	0.22705	-0.328701	-0.215324	0.222289	0.655052	0.519716	0.303906	0.223179	0.252369	0.336671	0.365766	0.255476	0.0806831	0.148216	0.23457	0.227467	0.0935114	-0.0718389	0.0328831	0.028557	-0.115958	0.00898552	0.115469	0.0935768	0.120015	0.173144	0.100256	0.0906485	0.145898	0.0736259	-0.0200216	-0.0173821	-0.0131329	0.00209297	0.0981066	0.139274	0.0992546	0.052263	0.0381867	0.0852997	0.105162	0.0965039
0.454857	0.0958414	0.117175	0.234137	0.307684	0.41949	0.50861	0.665447	0.399022	-0.0429363	0.037964	0.258197	0.400958	0.234586	0.0526819	-0.0358501	0.171549	0.456541	0.287298	0.0969615	0.150046	0.235253	0.262745	0.198486	0.0826092	-0.013755	0.0843193	0.0538526	-0.120119	0.0398298	0.176325	0.152923	0.127966	0.102246	0.0332045	0.0321188	0.0984137	0.155209	0.159168	0.0734305	0.072078	0.124855	0.0962869	0.0802859	0.0965277	0.104924	0.112514	0.127115	0.13691	0.137787
0.220952	-0.27432	0.0321148	0.387207	0.295277	0.341785	0.297375	-0.245371	-0.247029	0.585801	0.454877	0.300992	0.324692	0.259283	0.200382	0.17906	0.0990182	0.035303	0.193023	0.274793	0.154885	0.192705	0.218146	0.132753	-0.0224172	-0.151269	-0.018642	-0.00620956	-0.121066	0.103769	0.241343	0.157551	0.0638797	3.07553e-05	0.0458868	0.0803548	0.0758099	0.0703736	0.0527913	0.0139631	-0.00988534	-0.00784839	0.0254546	0.0491132	0.0554126	0.0797204	0.0941682	0.0736472	0.0813462	0.100959
0.413591	0.214199	0.398238	0.663211	0.674526	0.517511	0.405915	0.338965	0.00497995	-0.0994999	0.378272	0.654083	0.522289	0.50438	0.440979	0.199442	0.189234	0.371811	0.474524	0.365061	0.103274	0.142805	0.234272	0.253357	0.289172	0.303576	0.196483	0.0687452	-0.0571655	0.129032	0.24312	0.159349	0.0948584	0.0748367	0.111354	0.149647	0.173241	0.196025	0.184461	0.108553	0.0752591	0.0867399	0.0992056	0.100646	0.0962788	0.140864	0.172913	0.136543	0.120388	0.121265
0.445967	0.379586	0.647951	0.739809	0.414423	0.305466	0.339808	0.593614	0.581794	0.15692	0.0904637	0.175468	0.339286	0.498611	0.507993	0.308651	0.39065	0.611155	0.37699	0.165123	0.243618	0.262278	0.192571	0.023163	0.0589109	0.254506	0.288956	0.179332	-0.0409656	0.0661062	0.218486	0.283525	0.278264	0.208507	0.117225	0.0758037	0.0868288	0.115495	0.130414	0.102669	0.101732	0.112548	0.0708021	0.0536723	0.0761392	0.0970402	0.107341	0.102665	0.127569	0.160302
0.71555	0.574593	0.811236	0.904567	0.603693	0.470695	0.469371	0.630181	0.429468	0.0717726	0.45518	0.636215	0.435475	0.440156	0.532698	0.662445	0.692633	0.629021	0.590184	0.533643	0.474682	0.387344	0.351595	0.391748	0.344419	0.216679	0.157496	0.0798131	-0.0140079	0.205981	0.354529	0.319034	0.238848	0.141644	0.110302	0.110399	0.113816	0.0705915	0.0321606	0.0565177	0.133506	0.199119	0.142403	0.0890431	0.0788374	0.0962218	0.124648	0.148382	0.147911	0.129991
0.332491	0.231309	0.572884	0.744346	0.413245	0.358837	0.423543	0.636551	0.569569	0.214421	0.400133	0.425247	0.222599	0.345876	0.465559	0.431193	0.502384	0.611763	0.514952	0.406788	0.413573	0.420256	0.380587	0.262001	0.139092	0.0656997	0.136838	0.130913	0.0393122	0.167193	0.244521	0.179184	0.130911	0.114176	0.126703	0.160704	0.187448	0.102361	0.0183105	0.0547303	0.0786039	0.0792574	0.0933958	0.104705	0.113499	0.149608	0.16016	0.100584	0.100998	0.14166
0.351357	0.369831	0.423638	0.666013	0.895	0.714575	0.546359	0.476756	0.315411	0.329054	0.714356	0.745844	0.382711	0.492747	0.585256	0.39594	0.50773	0.75778	0.508801	0.189824	0.149891	0.228061	0.269403	0.207497	0.10549	0.0748568	0.347257	0.401781	0.203044	0.195342	0.248372	0.259034	0.24643	0.212533	0.176616	0.169564	0.180309	0.140374	0.102425	0.122219	0.122548	0.0975594	0.0590969	0.0528522	0.0832526	0.102535	0.115631	0.128023	0.095493	0.0443956
0.282898	0.314297	0.270918	0.350918	0.519286	0.43341	0.366104	0.481695	0.818187	0.828068	0.403211	0.304295	0.642647	0.722597	0.618345	0.365532	0.376253	0.578262	0.596893	0.41797	0.180817	0.237182	0.317877	0.285291	0.194907	0.101785	0.15262	0.106387	-0.0480165	0.10093	0.251873	0.289621	0.242861	0.14163	0.104559	0.130733	0.183192	0.147059	0.0841783	0.0671619	0.131499	0.204184	0.1295	0.0802797	0.0997775	0.133891	0.143082	0.0986992	0.116566	0.1634
0.242607	0.129939	0.352061	0.548574	0.435452	0.337255	0.367699	0.773874	0.66503	0.000259818	0.378221	0.58666	0.375239	0.312148	0.319204	0.336593	0.447724	0.551428	0.439408	0.224411	0.100669	0.141941	0.198412	0.197447	0.0791566	-0.0116141	0.324521	0.376018	0.0942864	0.125699	0.255166	0.332268	0.241677	0.0590756	0.131188	0.194337	0.185008	0.152648	0.105263	0.0571209	0.0673088	0.0945676	0.0191869	0.0207999	0.117117	0.141603	0.126166	0.110324	0.112319	0.122572
0.493528	0.316197	0.399341	0.477952	0.406216	0.345002	0.318017	0.321107	0.63542	0.828194	0.47223	0.43578	0.782758	0.619208	0.389432	0.281598	0.270155	0.346165	0.520844	0.481323	0.186157	0.185491	0.253742	0.266541	0.256675	0.224339	0.188945	0.12217	0.0305155	0.15002	0.279379	0.34596	0.238498	0.0314545	0.0706971	0.141484	0.170453	0.133773	0.0681332	0.0194219	0.0360227	0.0864283	0.0955248	0.079444	0.0578156	0.100519	0.145142	0.131908	0.102544	0.075332
0.268597	0.129736	0.431127	0.708509	0.567729	0.459338	0.391555	0.239708	0.0772772	0.272103	0.796126	1.00784	0.722156	0.35642	0.188191	0.279852	0.463826	0.585854	0.46898	0.326084	0.326777	0.383149	0.386131	0.279473	0.110555	-0.00561011	0.200112	0.204196	-0.0170047	0.170037	0.319972	0.254597	0.149406	0.0511864	0.0902103	0.131075	0.138256	0.138833	0.144121	0.160368	0.125689	0.0670965	0.0495361	0.0636008	0.0964068	0.106756	0.103862	0.0987133	0.088054	0.0781379
0.562465	0.197188	0.34155	0.623949	0.642023	0.271423	0.0188005	-0.0356066	0.237994	0.500026	0.44831	0.418109	0.476236	0.445299	0.438397	0.523271	0.582803	0.559537	0.398555	0.112735	-0.0539458	0.125446	0.325507	0.414437	0.322525	0.145396	0.230452	0.207132	0.0442218	0.17155	0.317779	0.367983	0.270893	0.0865386	0.0924234	0.132994	0.150454	0.116233	0.075974	0.0776686	0.0570439	0.0358336	0.0844115	0.106969	0.0912117	0.124533	0.160695	0.15338	0.131244	0.105324
0.695717	0.446836	0.431503	0.531037	0.625309	0.536085	0.456141	0.415497	0.0915092	-0.056806	0.31576	0.657455	0.725314	0.621242	0.505117	0.414923	0.372856	0.397455	0.520894	0.465751	0.220517	0.301953	0.387488	0.30817	0.153683	0.0299856	0.175433	0.216966	0.134508	0.252197	0.335263	0.300015	0.197291	0.0827379	0.162432	0.202651	0.169774	0.204524	0.211641	0.100282	0.0851258	0.140113	0.126822	0.105025	0.0933359	0.0959868	0.109337	0.129072	0.150904	0.164061
0.379339	0.195219	0.474966	0.731844	0.581391	0.40455	0.372519	0.679316	0.892519	0.499449	0.123853	0.00934388	0.223096	0.413173	0.493818	0.473168	0.461445	0.474431	0.504714	0.443161	0.305073	0.280165	0.305088	0.339507	0.282422	0.196758	0.324923	0.274495	0.0219559	0.171747	0.279466	0.154906	0.104695	0.118028	0.0624723	0.0620245	0.115429	0.118668	0.0850911	0.0365338	0.0503454	0.0992489	0.100838	0.0937121	0.0903008	0.0956547	0.098564	0.0901202	0.120009	0.16016
0.322297	0.127803	0.45647	0.415373	0.0919001	0.383312	0.540208	0.561365	0.244669	0.166579	0.110445	0.0105119	-0.175457	0.0261892	0.0944198	-0.588391	-0.156367	0.323488	0.104613	-0.0117776	0.105538	-0.0867207	-0.0590866	0.514493	0.344035	-0.197649	-0.0922249	0.144978	0.236012	0.14245	0.0100615	-0.00348907	0.0542165	0.165297	0.22146	0.191349	0.0701235	-0.00594698	0.0208035	0.124597	0.148271	0.0956158	0.0368424	0.0552843	0.140451	0.0895327	0.0214901	0.0580418	0.0906803	0.0961403
0.599566	0.207457	0.383439	0.00192671	-0.401424	0.155433	0.432596	0.452273	0.460931	0.39699	0.086104	-0.109581	-0.166569	-0.177584	-0.401797	-1.08084	-0.144135	0.594724	0.229121	-0.00501907	0.0969773	-0.298439	-0.49165	0.205559	0.206151	-0.159902	-0.155114	-0.0737978	-0.0353263	-0.0293238	0.0463555	0.201662	0.174046	0.050577	0.139479	0.146609	0.0324519	-0.0306028	0.00188619	0.100869	0.113202	0.0628538	0.0807816	0.0722101	0.0260082	0.0319748	0.04774	0.0306528	0.0548896	0.100339
0.516186	0.0581758	-0.0491989	-0.00317767	0.0837937	0.434197	0.564293	0.413323	0.152427	0.320538	0.309926	0.215336	-0.0134243	0.0134618	0.00197199	-0.47535	-0.131789	0.218126	0.0224481	0.00286121	0.253029	0.0838279	-0.127913	0.152636	0.161383	-0.00120391	-0.114033	-0.0757101	0.0515457	-0.00880602	-0.039609	0.0970651	0.0499721	-0.0592099	0.192744	0.203576	-0.0617642	-0.0155552	0.120684	0.130864	0.0826237	0.027517	0.0592012	0.0943191	0.101477	0.0766979	0.0600241	0.0878776	0.108076	0.114266
0.26473	-0.980424	-0.678969	0.316805	0.318195	0.213487	0.181107	0.266446	0.207267	0.102713	0.208124	0.205911	0.00466128	-0.0919407	-0.125633	-0.238227	0.300967	0.59423	0.247568	0.0678183	0.188631	-0.145009	-0.308736	0.309458	0.322694	0.00636751	-0.0605576	0.00736117	0.0985979	0.0437589	-0.00176514	0.0731574	0.0322477	-0.0502031	0.107411	0.126504	-0.0166172	-0.020657	0.048199	0.0993573	0.121848	0.10611	0.0377014	0.0130325	0.0489297	0.0465593	0.0363368	0.052769	0.0881964	0.115908
0.28206	-0.214201	-0.95644	-0.938474	-0.220462	0.302506	0.439811	0.104599	-0.688062	-0.333144	-0.224833	-0.195237	-0.276254	-0.323421	-0.541981	-1.15805	-0.313986	0.367443	0.109215	-0.104592	-0.083732	-0.223843	-0.182293	0.218453	0.162361	-0.169224	-0.400709	-0.272095	0.0578263	-0.0399768	-0.156115	0.0117033	0.0263577	-0.0318362	0.122056	0.100417	-0.136597	-0.173256	-0.062644	0.0723521	0.0662304	-0.0209052	0.0300601	0.074505	0.0648999	0.00539974	-0.0295294	0.0267328	0.0709392	0.081265
0.209361	0.003158	0.170101	0.046949	-0.184632	0.137016	0.255737	-0.0655102	0.000366654	0.384282	0.103854	-0.0658557	-0.0312611	0.0116197	-0.124813	-0.575237	-0.108958	0.33366	0.295654	0.277673	0.30073	-0.276802	-0.617888	0.192177	0.250139	-0.123387	-0.29784	-0.177336	0.0832929	0.0277728	-0.0950729	-0.0670197	-0.046449	0.00493607	0.176838	0.146142	-0.0993605	-0.0539749	0.0719502	0.0788417	0.0701386	0.0571284	0.0320013	0.0162195	0.0101732	-0.0363487	-0.0497131	0.0363051	0.0594009	0.032017
0.0791283	-0.392563	-0.213025	0.0683882	0.00466083	0.209499	0.294226	0.19089	-0.227443	-0.102241	0.10589	0.141506	-0.106688	-0.238908	-0.352636	-0.681599	-0.0382445	0.410992	0.144341	-0.103163	-0.190125	-0.529979	-0.525578	0.184151	0.239647	-0.0703923	-0.280491	-0.227342	-0.0123571	-0.104107	-0.164338	0.0345375	0.0651116	0.000166234	0.0940441	0.0464782	-0.175471	-0.108178	0.0398007	0.085119	0.063681	0.00876806	-0.0192387	-0.00113638	0.0489671	0.0236081	0.0031019	0.0662229	0.116673	0.129332
0.460545	-0.238998	0.0755481	0.569925	0.408583	0.42899	0.434174	0.281073	-0.0978529	0.0772184	0.250362	0.207862	-0.159372	0.00218862	0.0993058	-0.690377	-0.349325	0.167551	0.186829	0.158877	0.112998	-0.330054	-0.486926	0.242005	0.35266	0.104059	-0.120331	-0.211263	-0.134043	-0.000238511	0.111441	0.101078	0.0530112	0.0231798	0.15997	0.152605	-0.02504	-0.0459219	0.0305357	0.101652	0.110503	0.0604141	-0.0243809	-0.0198302	0.0828601	0.113561	0.0917651	0.0495327	0.0458993	0.0746346
0.872331	0.431214	1.027	0.994904	0.305618	0.486411	0.595233	0.409691	0.424286	0.602131	0.271885	0.0447086	-0.0165579	0.0907092	0.175712	0.0567726	0.471093	0.717722	0.462996	0.302461	0.335192	0.0361911	-0.125918	0.340059	0.375712	0.18926	0.220971	0.241165	0.178126	-0.00408814	-0.0354983	0.242049	0.282082	0.183656	0.287307	0.255974	0.0498015	0.0723641	0.174222	0.199473	0.166411	0.106358	0.086725	0.06823	0.0452443	0.0453192	0.0498222	0.0428348	0.109281	0.195622
0.106926	-0.195744	0.178695	0.410949	0.187556	0.449339	0.459601	-0.539118	-0.87525	0.346127	0.180791	-0.0325799	-0.195552	-0.0801374	-0.091996	-0.708355	-0.193171	0.324253	0.185561	0.0498699	0.0380172	-0.0967213	-0.0529392	0.311742	0.319412	0.111555	-0.102704	-0.0256925	0.235575	0.102404	-0.0725778	0.0129488	0.01514	-0.0135114	0.130494	0.162146	0.0668048	-0.00767529	-0.00754064	0.0454564	0.0644761	0.0410766	-0.0127082	-0.00199109	0.0785625	0.0929902	0.074132	0.0624785	0.0744484	0.0989404
0.370961	0.103941	0.70476	0.674148	0.0613817	0.275438	0.426006	0.488085	-0.0517588	-0.140655	0.134969	0.248352	0.0902645	0.134694	-0.0170028	-0.863152	-0.28825	0.350889	0.235087	0.110788	0.118686	0.100927	0.146713	0.261192	0.172813	-0.0391128	-0.12615	-0.023305	0.153434	0.11663	0.0012433	-0.0465231	-0.0721179	-0.0501695	0.104749	0.126967	0.0119073	-0.0244656	0.0166437	0.0824779	0.0548803	-0.0209996	0.0080101	0.0343812	0.026413	0.00730222	0.00580933	0.0448656	0.0452055	0.0260096
0.441807	-0.115669	-0.00999101	-0.131362	-0.36102	0.152284	0.375582	0.210152	0.0291809	0.191938	-0.0584035	-0.0712789	0.297784	0.260174	-0.116962	-0.504275	0.122499	0.559493	0.224304	-0.0181715	0.00456265	-0.172249	-0.219613	0.140547	0.227104	0.134252	-0.125408	-0.0905148	0.196783	0.15475	0.0246895	0.0235224	-0.0524115	-0.109583	0.187648	0.260709	0.0849696	-0.041604	-0.0310959	0.0733389	0.1351	0.12512	0.0425798	0.0140232	0.0627744	0.0662221	0.0423216	0.0187646	0.0675944	0.138811
0.419504	0.154712	0.23913	0.414404	0.35919	0.294596	0.187183	-0.489023	-0.592398	0.217747	-0.00116563	-0.0750474	0.166246	0.160458	-0.17025	-0.730784	-0.204694	0.298558	0.235194	0.108897	0.00564759	-0.22184	-0.21066	0.229581	0.161596	-0.175334	-0.203399	-0.0575041	0.0851501	-0.0446969	-0.125749	0.0643499	0.0607873	-0.0317971	0.155129	0.161355	-0.0469072	-0.0491866	0.0276308	0.0353585	0.0861519	0.130054	0.0166849	-0.0531372	-0.0222333	0.0264358	0.0470935	0.00576303	0.0165157	0.0667642
0.810553	0.333574	0.447359	0.415953	0.177653	0.310811	0.379763	0.327809	0.602567	0.666387	0.435531	0.189571	-0.0816087	0.105567	0.220751	-0.399154	0.141016	0.610933	0.141838	-0.0455024	0.25659	0.085511	-0.149968	0.153571	0.228053	0.126395	-0.167873	-0.140723	0.181109	0.225321	0.151546	0.105038	0.0675142	0.0598614	0.179538	0.137414	-0.0873627	0.00511715	0.144082	0.114247	0.116246	0.12497	-0.00346396	-0.0558052	0.0109758	0.0298646	0.0271183	0.0381266	0.0766629	0.112077
0.521422	-0.288227	0.35649	1.09506	0.679064	0.411011	0.342209	0.469935	0.631735	0.43558	0.248115	0.243327	0.498633	0.477113	0.135208	-0.381296	0.313131	0.822045	0.397545	0.115084	0.176522	-0.103771	-0.229786	0.276411	0.292289	0.0365153	-0.0586331	0.064161	0.261835	0.150336	0.00495956	0.0654403	0.0789765	0.0689449	0.14343	0.138531	0.041654	0.0322795	0.0596641	0.0564341	0.0427305	0.0378296	0.0825905	0.113559	0.110116	0.0913388	0.0728112	0.0684681	0.0794444	0.0937995
0.738252	-0.405786	-0.339372	0.129862	0.118719	0.393232	0.526266	0.60494	0.583535	0.448456	0.271044	0.123302	-0.0197478	-0.0186373	-0.042433	-0.318944	0.141524	0.462785	0.153483	0.121073	0.476959	0.164723	-0.169	0.343442	0.361217	0.0894079	-0.0208524	0.0972316	0.297894	0.167703	0.0203355	0.114607	0.0718423	-0.0225859	0.185834	0.190522	-0.0456178	-0.044591	0.0694132	0.139622	0.140071	0.0927396	0.0657861	0.0617368	0.0793732	0.101778	0.100164	0.0527241	0.055786	0.100008
0.679629	0.159435	0.0631043	0.345565	0.500215	0.555876	0.567032	0.539673	0.333302	0.307534	0.20077	0.111553	0.039154	0.191223	0.16388	-0.474591	-0.0653526	0.385247	0.205217	0.0486396	0.0265285	-0.207218	-0.303747	0.0677654	0.140428	0.0523411	-0.00905669	0.0583721	0.18941	0.141204	0.0346161	-0.00015718	-0.0509754	-0.0638415	0.150637	0.198086	0.0693784	0.0113942	0.0434015	0.11569	0.148966	0.127882	0.0548391	0.0194978	0.0429781	0.0501212	0.0600582	0.0937772	0.11685	0.121853
0.999588	0.557695	0.892017	1.01504	0.645805	0.578236	0.65564	1.28538	1.22154	0.358638	0.239211	0.277921	0.462687	0.541522	0.385683	-0.0148784	0.189331	0.429001	0.287208	0.237258	0.345531	0.205811	0.0777933	0.290198	0.195488	-0.0532118	0.0343421	0.257143	0.402935	0.27841	0.134444	0.18827	0.141712	0.0553227	0.219444	0.19869	-0.0465401	-0.0174628	0.120856	0.19223	0.177958	0.122463	0.149508	0.153253	0.112991	0.0973094	0.0965231	0.0975932	0.102394	0.106932
0.554251	0.969421	0.904645	0.372571	0.239857	0.385094	0.478042	0.643244	0.705607	0.435397	0.126024	0.0309278	0.213138	0.113604	-0.168869	-0.392803	0.0674724	0.394448	0.28539	0.154524	0.0842261	-0.0783075	-0.0178528	0.382903	0.38777	0.125524	-0.248771	-0.258397	0.0490408	0.00808976	-0.087714	-0.00523496	0.0342228	0.0782971	0.23196	0.194195	-0.0485368	0.00437083	0.134665	0.140658	0.11732	0.0844366	0.0512104	0.0411078	0.0539773	0.0411104	0.0347384	0.0665059	0.0866871	0.093836
0.643755	-0.235916	0.128887	0.408801	0.0206408	0.180386	0.240218	-0.0974344	-0.485127	-0.0379749	0.228475	0.173077	-0.325886	-0.0502888	0.262019	-0.42821	-0.0625013	0.393911	0.198692	0.0166393	-0.00965936	-0.0064273	0.0396312	0.0843561	0.0759189	0.0295704	-0.0488164	-0.00128503	0.124436	0.0521555	0.00280133	0.127002	0.1016	0.00479615	0.137793	0.145776	-0.00281944	-0.017242	0.0293004	0.0393363	0.105994	0.170462	0.069614	0.0222401	0.0715292	0.0398979	-0.00924383	-0.00546845	0.0257623	0.0617784
0.236997	-0.489114	-0.0872127	0.47188	0.258182	0.271838	0.279941	0.144754	-0.0549039	0.0639312	-0.0513109	-0.026963	0.180733	-0.223454	-0.76179	-0.803775	-0.160241	0.201595	0.110024	0.0465544	0.0807967	-0.133943	-0.297304	-0.0267421	0.00711874	-0.0993344	-0.173839	-0.102396	0.0478074	0.0297434	-0.031485	-0.0260979	-0.0295359	-0.00428569	0.148527	0.122352	-0.0994766	-0.0657141	0.0363933	0.0268675	0.0376811	0.0568716	0.0100845	-0.0065281	0.0203653	-0.0191535	-0.0411641	0.0352121	0.0835153	0.0869933
0.548925	0.402801	0.551557	0.634637	0.491045	0.389981	0.382907	0.584097	0.284352	-0.0127506	0.0808471	0.159174	0.155439	0.00620281	-0.215518	-0.428736	0.0278945	0.341138	0.170023	0.135668	0.324234	0.159553	0.00357622	0.300203	0.233179	-0.0704756	-0.271311	-0.135194	0.179111	0.0859099	-0.0316581	0.113085	0.103386	0.0186109	0.172309	0.143626	-0.10175	-0.0290765	0.132308	0.175952	0.0872154	-0.0475229	-0.0374767	0.0197801	0.0729772	0.0460102	0.019275	0.0699967	0.0889812	0.0812397
0.166544	0.0274785	0.122668	-0.086867	-0.228939	0.284863	0.539431	0.661915	-0.0430802	-0.230421	0.031793	0.0587832	-0.315063	-0.164559	0.028931	-0.43293	0.0213683	0.437494	0.222709	0.109228	0.209064	-0.0367707	-0.211847	0.176795	0.330539	0.300266	-0.0782449	-0.0829487	0.258216	0.0233574	-0.22239	-0.0121552	0.0892661	0.128703	0.247399	0.176954	-0.108455	-0.0639041	0.0894374	0.132173	0.0972759	0.0252012	-0.00585593	0.00950078	0.052949	0.0198354	-0.00889577	0.0456831	0.0663633	0.057317
0.148529	-0.416295	-0.504152	0.00706327	0.287987	0.368452	0.353515	0.0941678	-0.278099	-0.0128789	-0.0676747	-0.0701171	0.0366762	0.116181	-0.0569799	-0.626454	-0.175655	0.280352	0.152245	0.0558006	0.0874409	-0.121722	-0.144013	0.319117	0.205555	-0.197279	-0.10316	0.0127071	-0.00719495	-0.0189827	0.0126203	0.083719	0.0464708	0.000426498	0.240545	0.250999	0.000262427	-0.0198687	0.0465695	0.019518	0.0406673	0.083716	0.0397377	0.0268946	0.0657989	0.0576634	0.0320544	0.0238293	0.0460587	0.0820044
0.214262	0.172437	0.382723	0.591239	0.503118	0.281695	0.18116	0.323166	0.254004	0.00504	0.301076	0.452699	0.326412	0.360908	0.382677	0.293743	0.405054	0.567756	0.293142	0.00309	0.0388	0.21415	0.285661	0.155063	0.0254	-0.0129	0.161111	0.12401	-0.126133	0.110913	0.295098	0.218947	0.101909	-0.00261	0.0453	0.0838	0.0742	0.0574082	0.0418	0.0361	0.0361	0.0408	0.0532	0.0549	0.0481	0.0702	0.0958	0.0999	0.089	0.0734
0.380308	0.210507	0.536736	0.716053	0.401194	0.324785	0.320048	0.237731	0.31094	0.432901	0.0684	0.0523	0.442301	0.3922	0.281605	0.314377	0.33933	0.315312	0.188756	0.0913	0.128899	0.181448	0.149054	-0.0172	-0.0616	0.0451	0.193061	0.194713	0.0514	0.049	0.109536	0.164505	0.129334	0.042	0.0849134	0.105043	0.0773	0.0661205	0.0637	0.0618	0.0703	0.0776	0.0542	0.0533	0.0791	0.0723	0.0694	0.103612	0.0949228	0.0626
0.262069	0.0657	0.280275	0.476803	0.361542	0.333152	0.355489	0.45185	0.284085	0.0287	0.216605	0.389244	0.403313	0.392858	0.378812	0.365927	0.399798	0.448705	0.465536	0.253026	-0.0563	0.0685	0.215174	0.185827	0.124183	0.0726556	0.0995	0.06	-0.0505	0.0541777	0.169718	0.215887	0.148913	0.0263	0.086	0.131831	0.118427	0.0801	0.0528845	0.073	0.085	0.0836	0.0836	0.0809	0.0764174	0.0766	0.0816	0.0909	0.108064	0.120441
0.446842	0.29167	0.243251	0.279351	0.38064	0.427059	0.445419	0.473393	0.163187	-0.0855	0.191278	0.406099	0.405586	0.543542	0.537569	0.222383	0.182677	0.370886	0.335661	0.234146	0.175544	0.17669	0.166206	0.102291	0.0515	0.0516	0.152594	0.15224	0.0546	0.160312	0.247648	0.232606	0.155021	0.0578	0.102758	0.132199	0.112379	0.0925	0.0631	0.0206	0.0381	0.0857	0.0777	0.0756	0.0909	0.0926	0.0872	0.0827	0.0977	0.122566
0.215181	0.282902	0.410454	0.518314	0.465558	0.355639	0.310259	0.397011	0.408075	0.242597	0.0928	0.18083	0.457328	0.461021	0.381004	0.316905	0.372604	0.474089	0.412702	0.260408	0.15314	0.184024	0.2416	0.269935	0.13948	-0.0451	0.0875	0.107467	-0.0122	0.146744	0.260323	0.215663	0.160232	0.112821	0.102684	0.117547	0.13664	0.108162	0.0728	0.0746	0.071	0.0673	0.0944	0.0966	0.0711	0.0855	0.10352	0.0902	0.0971	0.114659
0.215047	0.111007	0.41018	0.697621	0.573779	0.386316	0.322051	0.504578	0.50615	0.214262	0.275936	0.392925	0.443827	0.351301	0.259431	0.217736	0.300024	0.419657	0.382165	0.255268	0.168748	0.277655	0.322624	0.175876	0.0358	-0.00329	0.179191	0.213138	0.0772	0.123531	0.194416	0.20477	0.152478	0.0616099	0.0446	0.0736	0.115829	0.0993	0.0643	0.0566	0.0917	0.133547	0.10881	0.0831	0.0778	0.0911	0.106948	0.111107	0.115975	0.116312
0.191562	0.0195	0.132815	0.313118	0.337697	0.291065	0.279259	0.395516	0.219107	-0.0808633	0.100823	0.317607	0.406407	0.432365	0.41749	0.373142	0.426645	0.493179	0.288341	0.144615	0.238659	0.215838	0.172728	0.155178	0.0407	-0.0759	0.10903	0.150213	0.0178	0.0894	0.178649	0.197596	0.156619	0.0853	0.0978	0.12789	0.147252	0.133017	0.0895	0.0296	0.0428	0.0975	0.100477	0.0831	0.0637	0.0866	0.10523	0.0775	0.0802	0.104417
0.243951	0.222071	0.300302	0.419701	0.448285	0.385917	0.352127	0.415475	0.489099	0.418879	0.293054	0.255197	0.330952	0.361533	0.355245	0.322742	0.32507	0.353608	0.362887	0.328544	0.257137	0.181906	0.159557	0.204567	0.162206	0.0653	0.100725	0.102185	0.0521	0.092645	0.146848	0.181733	0.151028	0.084	0.113511	0.122271	0.0985	0.134006	0.150707	0.0723	0.0394	0.0552	0.066	0.0654	0.0593471	0.0949546	0.130668	0.126612	0.112214	0.091
0.544916	0.227672	0.353243	0.539173	0.506556	0.383389	0.325504	0.404707	0.251732	0.0671	0.502557	0.648679	0.372042	0.442862	0.488822	0.293763	0.316844	0.479449	0.352336	0.248223	0.311924	0.286779	0.25231	0.244736	0.153569	0.0619	0.244368	0.232579	0.00085	0.12791	0.270245	0.271355	0.219612	0.139022	0.107231	0.123782	0.165357	0.176175	0.153152	0.0988	0.0819	0.0978	0.107205	0.107696	0.102054	0.112538	0.124135	0.122451	0.128265	0.134365
0.403167	0.00818	-0.612608	-0.668808	-0.150577	0.18021	0.280153	0.224025	-0.023	0.0429	0.129162	0.0812	-0.177689	-0.0731507	-0.0264	-0.600136	-0.0626	0.410016	0.0510782	-0.0521	0.251392	-0.0992	-0.398148	0.209023	0.197907	-0.144654	-0.128907	-0.0216	0.0319	-0.0312	-0.0964	-0.0634	-0.0609	-0.0425	0.117038	0.111432	-0.0734	-0.0815	-0.00546	0.0327	0.0429	0.0371	0.0525	0.0551	0.0392	0.0302	0.0288	0.0338	0.0445	0.0597
0.400767	-0.371257	-0.00933	0.230241	-0.101403	0.250014	0.367897	-0.144197	-0.362494	0.243422	0.0497	-0.147335	-0.292171	-0.145718	-0.0866	-0.547004	-0.0473	0.372533	0.0778106	-0.0608	0.0902696	-0.211083	-0.404777	0.121799	0.173421	-0.0469	-0.178705	-0.105763	0.0757	0.0113511	-0.0902	-0.0499	-0.0559	-0.0547	0.123704	0.114973	-0.0984903	-0.0808	0.0192	0.0429	0.0523	0.0516	0.0336	0.0282	0.0428	0.0589	0.0668	0.0592	0.054	0.0575
0.47941	-5.06e-06	0.0212	0.0018	-0.0749	0.335834	0.471775	0.0524	-0.315855	0.166618	0.0679	-0.111992	-0.376786	-0.178762	-0.0556	-0.679345	-0.187937	0.321201	0.16704	0.0278	0.0125	-0.255229	-0.343094	0.120991	0.155976	-0.052	-0.182947	-0.0887	0.128786	0.0971	0.0308	0.0925	0.0705	0.0263	0.181101	0.167937	-0.0408804	-0.0184	0.0676	0.0493	0.047	0.0569	0.0243	0.0237	0.0590769	0.0209	-0.0113	0.0409	0.0741	0.0781
0.687872	0.502586	1.15117	0.681716	-0.205758	0.25859	0.516126	0.398824	-0.0842	0.0816	0.346423	0.312243	-0.18818	-0.102037	0.0468	-0.566644	-0.063	0.434578	0.207323	0.0886	0.196745	-0.147124	-0.35284	0.214671	0.29817	0.0941	-0.101644	-0.0793	0.100834	0.0253	-0.0627	0.0274	0.0232	-0.00888	0.155009	0.153261	-0.0325595	-0.00418	0.0841	0.0819246	0.0794	0.0769	0.0426	0.0284	0.0441	0.0428	0.0429546	0.0641	0.0868	0.0995
0.195698	-0.481934	0.0872	0.587873	0.221835	0.350335	0.455756	0.597684	0.170746	-0.0339525	0.15234	0.183506	-0.0578	0.054	0.123254	-0.382941	0.0806	0.492353	0.188041	0.0228	0.135989	-0.150292	-0.288128	0.255884	0.293842	0.0307	-0.18158	-0.133362	0.0952	0.0895	0.0204	0.0322852	0.0367	0.0536994	0.143185	0.108598	-0.0645	-0.0207	0.0816	0.0992	0.0739	0.0391	0.0585	0.0749	0.0709	0.0641	0.0497	0.0252	0.0502	0.0967
0.298106	-0.488132	-0.0400317	0.608242	0.395574	0.400629	0.40489	0.265911	0.00979	0.140995	0.109999	0.0785	0.0550161	0.119414	0.0737	-0.274697	0.12833	0.460906	0.260174	0.143529	0.202836	-0.0962	-0.216335	0.332083	0.331945	2.62e-05	-0.240124	-0.1879	0.0511	-0.024	-0.0955	0.0603	0.0591116	-0.0104	0.156361	0.149099	-0.0578	-0.00851	0.104914	0.107717	0.102111	0.0932544	0.0544	0.0449	0.0711	0.0608	0.042	0.0461	0.0806	0.120273
0.309682	-0.406395	0.330341	0.797634	0.226877	0.331713	0.384618	0.0731	-0.0664	0.294731	0.160092	0.0889	0.13892	0.0744915	-0.166132	-0.585539	0.0207	0.490267	0.274597	0.11095	0.129557	-0.0857521	-0.178688	0.190311	0.238666	0.0787	-0.160089	-0.138028	0.0949	0.0360104	-0.0593	0.0142	0.0243	0.0155	0.135345	0.118955	-0.05	-0.0246	0.0604	0.0726	0.0738	0.0705	0.0583	0.0571	0.0679	0.0592	0.0452	0.042	0.0566	0.0804
0.254708	-0.127492	0.244	0.287465	-0.0942	0.142185	0.248332	0.0261	-0.114916	0.145219	0.0547	-0.0434	-0.142728	-0.131481	-0.290379	-0.938197	-0.328991	0.251233	0.114075	-0.00305	0.0209	-0.185093	-0.21132	0.241869	0.308962	0.125979	-0.202221	-0.156958	0.183957	0.0448266	-0.0981	0.107548	0.0632	-0.100558	0.132129	0.172698	-0.0149	-0.0041	0.0702	0.0618069	0.0473	0.0407	0.0467855	0.0675	0.0881	0.0374	-0.00413	0.0403	0.0708	0.0774
0.538589	0.148842	0.198452	0.220686	0.107049	0.229409	0.274483	0.135462	0.18868	0.333097	0.130207	-0.101327	-0.369488	-0.135585	-0.00638	-0.721373	-0.209134	0.338302	0.13204	0.0246	0.144267	-0.0987	-0.257331	0.162174	0.22963	0.0737	-0.158128	-0.0904	0.187701	0.0499	-0.127037	-0.0231	0.0243	0.0553	0.189177	0.160581	-0.0498	-0.061	0.0217	0.0604	0.0737	0.0635	0.0322	0.0355	0.0774	0.0825	0.0598	0.0258	0.0449	0.094
0.811	0.334	0.447	0.416	0.178	0.311	0.38	0.328	0.603	0.666	0.436	0.19	-0.082	0.106	0.221	-0.399	0.141	0.611	0.142	-0.046	0.257	0.086	-0.15	0.154	0.228	0.126	-0.168	-0.141	0.181	0.225	0.152	0.105	0.068	0.06	0.18	0.137	-0.087	0.005	0.144	0.114	0.116	0.125	-0.003	-0.056	0.011	0.03	0.027	0.038	0.077	0.112
0.598851	-0.270215	0.457705	1.00105	0.417048	0.40261	0.41751	0.210473	-0.0251	0.192264	0.135126	0.059	-0.0478	-0.107567	-0.216225	-0.512821	-0.017	0.343634	0.109414	0.0502	0.258485	-0.121161	-0.382687	0.26278	0.267618	-0.0742	-0.0984	-0.000795	0.0759	-0.0279	-0.0934	0.0351	0.0135	-0.0593	0.155358	0.170155	-0.0406	-0.024	0.0707	0.083	0.0644987	0.0338	0.0139	0.0169	0.0402	0.0496	0.0575	0.0765	0.079	0.0744
0.185257	0.0645549	0.429303	0.827633	0.72482	0.381563	0.237371	0.561346	0.666512	0.257291	0.490997	0.711437	0.726354	0.6717	0.588496	0.466645	0.565304	0.722822	0.422458	0.0520491	0.00984329	0.23289	0.348797	0.200947	0.0832564	0.0737572	0.213816	0.181452	-0.0134785	0.22027	0.393218	0.327446	0.173379	-1.82609e-05	0.0465911	0.105016	0.113525	0.0907508	0.050843	0.0133405	0.0195226	0.0533071	0.069966	0.0731577	0.0705074	0.096671	0.122941	0.121344	0.105665	0.0883165
0.250111	0.166666	0.405136	0.450899	0.107007	0.0475237	0.121717	0.398418	0.191976	-0.328152	0.137756	0.262508	-0.114131	0.0698797	0.258133	0.180837	0.2116	0.301032	0.153046	0.025361	0.0979569	0.262306	0.296164	0.102974	-0.0307551	-0.0574171	-0.00295438	-0.107969	-0.350878	0.000263366	0.245498	0.149903	0.00818828	-0.0983116	0.0226235	0.110058	0.103696	0.0487259	0.00384719	0.0278617	0.0444647	0.0410324	0.024793	0.0121978	0.0134187	0.0482745	0.0775973	0.066203	0.0630346	0.0663913
0.207416	0.286091	0.31373	0.495185	0.677526	0.416	0.184392	0.0097362	-0.0964754	0.0859702	0.274475	0.384151	0.367013	0.341145	0.3014	0.233747	0.438258	0.679414	0.303922	-0.0681429	0.00858415	0.147253	0.212022	0.161269	0.0237133	-0.0551243	0.27247	0.298548	-0.0140433	0.112207	0.246577	0.179492	0.124159	0.090506	0.0666984	0.0363062	0.0053362	0.0327478	0.0705664	0.0671766	0.0441702	0.0281518	0.0648898	0.0793999	0.0604994	0.0655753	0.0869124	0.112207	0.098223	0.0654382
0.287989	0.46049	0.792713	0.823075	0.369727	0.320692	0.35318	0.239735	0.15652	0.228291	0.0089249	0.0303486	0.332672	0.454469	0.413656	0.22883	0.158775	0.21593	0.251581	0.149855	-0.0242026	0.113545	0.158478	-0.0904685	-0.131554	0.0524411	0.190947	0.145333	-0.0673594	-0.0221998	0.0873718	0.1456	0.118203	0.0393519	0.05312	0.0891262	0.113979	0.0762956	0.0424462	0.0795216	0.0999511	0.0872674	0.0406968	0.0206911	0.0359669	0.0280843	0.0282003	0.0654983	0.0762545	0.0742907
0.440144	0.296844	0.643311	0.735211	0.295438	0.339966	0.425744	0.27985	0.157925	0.271231	0.110627	0.159366	0.402677	0.253887	0.169944	0.394467	0.484093	0.359564	0.00462085	-0.0333679	0.364973	0.194697	-0.0173162	-0.0176382	-0.0383411	-0.026648	0.223077	0.243143	0.0141117	0.053287	0.152251	0.181769	0.127913	0.0354762	0.0909102	0.100513	0.0497688	0.100909	0.140551	0.0551319	0.0321567	0.0636022	0.051039	0.0626979	0.101018	0.0861061	0.0796993	0.136597	0.11204	0.0368457
0.41279	-0.125814	0.174183	0.589873	0.538418	0.313699	0.181219	0.193607	0.618375	0.799181	0.0855912	-0.0328819	0.591555	0.468244	0.261216	0.319835	0.375121	0.370441	0.310067	0.157523	0.0459279	0.236103	0.306002	0.0565311	-0.0147933	0.109387	0.165159	0.195664	0.207558	0.115768	0.0889842	0.166148	0.141887	0.051233	0.11071	0.125489	0.068061	0.0211565	0.00807938	0.0508179	0.0789197	0.0818826	0.0710129	0.0765983	0.100365	0.102818	0.100296	0.108741	0.0964736	0.0766583
0.0371913	0.0265315	0.365555	0.657062	0.503824	0.380498	0.336027	0.358544	0.251098	0.128582	0.195371	0.333422	0.456197	0.485109	0.449112	0.36314	0.465815	0.637961	0.54289	0.224763	-0.0336168	0.180073	0.335837	0.186888	0.0920056	0.0946061	0.132055	0.0792221	-0.0610187	0.0538839	0.191228	0.25417	0.170585	0.00390688	0.037118	0.0892156	0.107482	0.107203	0.0876492	0.0522377	0.0750236	0.12487	0.114005	0.103933	0.105701	0.0784484	0.0627626	0.0949889	0.107625	0.0966817
0.223996	-0.0261861	0.0958648	0.297963	0.319757	0.268004	0.255618	0.385934	0.296464	0.014208	0.0361368	0.126137	0.216478	0.338426	0.407915	0.408927	0.333257	0.259299	0.373222	0.293816	0.00876118	0.140758	0.254098	0.133374	0.0886111	0.138128	0.169498	0.129542	0.0135285	0.00118888	0.0729311	0.184598	0.108999	-0.0628546	0.087745	0.180179	0.143731	0.0888014	0.0683711	0.128744	0.123008	0.0696239	0.0619981	0.0627607	0.0641712	0.0807607	0.0898824	0.0730763	0.108003	0.158382
0.525021	0.196796	0.379405	0.475385	0.261046	0.350954	0.474822	0.611071	0.304693	-0.0567101	0.418306	0.708174	0.537265	0.355038	0.279407	0.325712	0.400321	0.448854	0.480495	0.240498	-0.143974	-0.115445	0.0555884	0.237218	0.191931	-0.0147672	-0.00319353	-0.0288703	-0.103896	0.10746	0.244994	0.208893	0.167156	0.137778	0.133125	0.126098	0.104068	0.0443149	0.00263332	0.038028	0.0570056	0.056246	0.0747561	0.0759233	0.0593801	0.0706193	0.0920122	0.104534	0.108563	0.10626
0.721895	0.373461	0.365782	0.393623	0.389365	0.551293	0.616056	0.369893	0.0469591	0.200062	0.277539	0.491595	0.761861	0.840904	0.718821	0.35405	0.183128	0.277309	0.489792	0.571741	0.38502	0.298184	0.257784	0.209372	0.199484	0.224818	0.241161	0.249463	0.257219	0.277561	0.276339	0.246424	0.211962	0.1811	0.188752	0.191287	0.179486	0.178075	0.1471	0.0558393	0.046679	0.0966218	0.104601	0.0978499	0.089879	0.115044	0.129586	0.0953778	0.108902	0.157713
0.486554	0.288975	0.268427	0.32754	0.407275	0.426803	0.481338	0.792638	0.474276	-0.170948	0.40536	0.704065	0.433352	0.538477	0.52602	0.0867566	0.0916832	0.422332	0.315587	0.303665	0.476058	0.224744	-0.000128596	-0.00695284	0.0063849	0.0523846	0.220205	0.218386	0.0620605	0.214011	0.346866	0.33091	0.187536	4.80551e-05	0.0968164	0.179964	0.17046	0.0881027	0.0174337	0.0470294	0.0841894	0.1022	0.0909406	0.0870342	0.0993679	0.112298	0.11942	0.116217	0.117352	0.121011
0.132077	0.212574	0.0955432	0.116889	0.345279	0.303082	0.238864	0.257649	-0.0316744	-0.285612	-0.109065	0.022636	0.021547	0.251245	0.367864	0.226343	0.27322	0.413017	0.201605	-0.172969	-0.334446	0.00714158	0.240962	0.104455	-0.0514702	-0.122257	-0.00358288	-0.0111299	-0.155501	-0.0106359	0.119739	0.120483	0.0655642	-0.00785941	0.0227052	0.0253472	-0.0128085	0.0112309	0.0247071	-0.0410261	-0.0166024	0.0581365	0.0376126	0.0419091	0.0833819	0.0505234	0.0124976	0.0364624	0.0668039	0.0889729
0.396266	0.453122	0.493343	0.559975	0.574763	0.400669	0.29479	0.350566	0.457338	0.399728	0.197112	0.195457	0.42351	0.516696	0.441047	0.179814	0.38237	0.78355	0.479456	0.191462	0.303652	0.287861	0.246973	0.236334	0.153821	0.0512364	0.127024	0.104061	-0.0268678	0.138532	0.266648	0.242136	0.221133	0.200668	0.126105	0.121918	0.174663	0.119914	0.0464296	0.0534004	0.0946363	0.132705	0.12053	0.0926629	0.0695716	0.0883674	0.112233	0.106355	0.102929	0.102893
0.110655	0.275516	0.524407	0.622167	0.385006	0.271677	0.269958	0.425743	0.419467	0.171381	0.207991	0.322369	0.424865	0.445508	0.430029	0.404143	0.405456	0.404499	0.282755	0.137315	0.118985	0.265367	0.34582	0.258324	0.0840137	-0.0642619	0.0774132	0.0896808	-0.0497777	0.119455	0.250609	0.21897	0.14507	0.0590069	0.0528183	0.0581978	0.057599	0.0825291	0.103033	0.0878099	0.0842396	0.0870014	0.0627666	0.0474883	0.0548169	0.0997632	0.125535	0.0840348	0.0921316	0.131775
0.138622	0.120068	0.213614	0.3728	0.436906	0.394572	0.36603	0.414724	0.347421	0.156683	-0.126777	0.0246626	0.52361	0.420859	0.271935	0.366759	0.329985	0.234217	0.475894	0.452447	0.0367822	-0.0011558	0.132006	0.315147	0.180604	-0.122239	0.0579341	0.128659	0.0399115	0.182245	0.263712	0.185884	0.114494	0.0787883	0.129128	0.172526	0.177659	0.122043	0.0689174	0.0824638	0.0342608	-0.017811	0.0997881	0.149717	0.0890535	0.0684083	0.072792	0.0800873	0.0962312	0.109309
0.381203	0.0850879	0.319322	0.716509	0.791491	0.513046	0.377001	0.689044	0.669515	0.128382	0.128043	0.3178	0.510886	0.423135	0.303655	0.263619	0.39533	0.577914	0.55746	0.466583	0.418327	0.489346	0.449691	0.17088	-0.00700921	0.016651	0.260038	0.329735	0.207717	0.212461	0.252949	0.260957	0.212881	0.125897	0.0968449	0.133057	0.19465	0.141269	0.074419	0.101705	0.133653	0.140768	0.0955347	0.0925533	0.140949	0.14508	0.128694	0.119449	0.127362	0.139187
0.119858	0.193033	0.445585	0.54874	0.30478	0.255302	0.300154	0.479514	0.537486	0.299874	0.258191	0.328323	0.424094	0.291966	0.172209	0.156773	0.141077	0.120735	0.121847	0.0245426	-0.0931572	0.113783	0.271951	0.215278	0.0451654	-0.0847487	0.184638	0.197976	-0.0848281	0.0581058	0.20767	0.170671	0.125263	0.078634	0.0197011	0.00375785	0.0270238	0.0509217	0.0449869	-0.0123385	0.0477665	0.155131	0.112935	0.0664457	0.0586325	0.0710529	0.0905363	0.10495	0.103998	0.0901199
0.144081	0.054901	0.465632	0.827613	0.625066	0.3906	0.288999	0.345175	0.311449	0.214531	0.441575	0.532651	0.396501	0.338801	0.302428	0.232816	0.363664	0.560323	0.467189	0.274678	0.181074	0.229836	0.246229	0.14147	0.0692072	0.0582181	0.0928967	0.111703	0.108794	0.100027	0.122628	0.182682	0.119291	-0.0197012	0.0173966	0.0840622	0.125814	0.105688	0.073454	0.0804641	0.0937789	0.104742	0.117961	0.09033	0.0338749	0.0570683	0.101614	0.108923	0.116564	0.119628
0.173569	-0.127653	-0.0120935	0.289806	0.436027	0.3011	0.214078	0.348532	0.165151	-0.214465	-0.20604	0.0900569	0.486268	0.54253	0.487096	0.448728	0.352932	0.240514	0.133227	0.040389	0.0443382	0.169326	0.235415	0.168198	0.0893552	0.051353	0.12813	0.125842	0.0282081	0.0484694	0.116918	0.185247	0.15261	0.0511143	0.043447	0.109034	0.194907	0.138027	0.0460333	0.037356	0.0784395	0.119961	0.0768273	0.0556341	0.0835761	0.134224	0.158968	0.118036	0.0912601	0.0832086
0.366617	0.0487315	0.137068	0.343765	0.397845	0.264773	0.192634	0.318748	0.248877	0.014433	0.21225	0.380627	0.385424	0.370962	0.391785	0.484787	0.549761	0.524675	0.319361	0.126967	0.132323	0.147171	0.140937	0.0962448	-0.066687	-0.200507	0.101484	0.183064	0.00795261	0.113748	0.214709	0.183616	0.146387	0.110158	0.070755	0.0793927	0.124954	0.145822	0.112301	0.00511555	-0.0194504	0.0274917	0.0626957	0.0640075	0.0355441	0.0382988	0.0510326	0.0520395	0.0812504	0.12015
0.0344993	0.137342	0.273469	0.305784	0.179219	0.307323	0.431065	0.519269	0.243294	-0.0425579	0.29626	0.482138	0.347529	0.383603	0.37359	0.185911	0.377243	0.714348	0.412435	0.266489	0.539316	0.331018	0.141832	0.201091	0.0993521	-0.078508	0.0974755	0.141734	0.0171701	0.105927	0.204321	0.223926	0.17086	0.0945811	0.179213	0.195245	0.121893	0.115201	0.110071	0.0463593	0.0695526	0.144995	0.161907	0.129551	0.0718791	0.0871409	0.105688	0.0625558	0.0680888	0.109892
0.135273	0.294815	0.304375	0.349394	0.431135	0.386767	0.392537	0.679275	0.90342	0.614083	0.495755	0.461279	0.484609	0.382044	0.365813	0.547593	0.495674	0.310816	0.452379	0.589731	0.508163	0.319405	0.199295	0.199403	0.232206	0.245502	0.147833	0.13954	0.231386	0.208985	0.175781	0.185389	0.136574	0.059091	0.110035	0.148745	0.14228	0.117437	0.0812533	0.0456608	0.0449314	0.0712397	0.107818	0.0773539	-0.000672672	0.0766683	0.159344	0.104714	0.0756395	0.0764607
0.244452	0.176134	0.276741	0.414706	0.425078	0.375764	0.339291	0.312775	0.192844	0.114186	0.0628281	0.0567942	0.122602	0.345379	0.407165	0.163515	0.160073	0.335873	0.231884	0.200547	0.324773	0.198312	0.089324	0.118376	0.121125	0.0793452	0.0416872	-0.00618798	-0.0615627	0.0207165	0.1195	0.195932	0.18534	0.110158	0.0808043	0.103814	0.156645	0.17365	0.145253	0.0676763	0.0144397	0.00500568	0.0404972	0.0594877	0.0541732	0.0892233	0.132958	0.151543	0.13029	0.0813734
0.352127	0.195265	0.319791	0.495003	0.488643	0.39522	0.324553	0.254374	0.371035	0.528369	0.320578	0.247517	0.385644	0.357178	0.292758	0.257117	0.319464	0.414134	0.404398	0.195353	-0.0615264	0.0280023	0.190052	0.295923	0.133288	-0.128809	0.112656	0.173202	-0.01346	0.0482333	0.145264	0.16388	0.13117	0.0827653	0.149693	0.114255	-0.00332962	0.110932	0.225614	0.103528	0.0587915	0.0892388	0.0496488	0.0592519	0.124541	0.118972	0.099702	0.12358	0.130713	0.115172
0.64497	0.224807	0.62197	0.928058	0.623905	0.558408	0.576267	0.574238	0.149093	-0.0850338	0.558078	0.808354	0.439229	0.459626	0.50876	0.371797	0.500036	0.740919	0.569688	0.377596	0.400391	0.405028	0.358553	0.2382	0.140112	0.0944224	0.125851	0.0892297	-0.0168454	0.107707	0.238549	0.293592	0.221532	0.0866616	0.15844	0.183486	0.131079	0.161962	0.19343	0.139847	0.0987897	0.0919856	0.122021	0.129984	0.109372	0.122699	0.143281	0.143839	0.14678	0.14933
0.465507	0.196464	0.25446	0.409999	0.434605	0.228428	0.108026	0.202916	0.131913	-0.0137704	0.447949	0.602486	0.320394	0.392807	0.455095	0.294447	0.181192	0.18151	0.263917	0.301464	0.226339	0.182106	0.193309	0.26328	0.203682	0.118363	0.388472	0.359199	-0.0152258	0.0716984	0.235242	0.259465	0.253796	0.212405	0.0953159	0.0972702	0.206365	0.215023	0.176153	0.148964	0.124084	0.110043	0.120827	0.126107	0.118624	0.112033	0.11133	0.119562	0.119737	0.109901
0.524271	0.261746	0.1833	0.279463	0.461159	0.36333	0.292217	0.436967	0.474189	0.300209	0.501643	0.535196	0.356502	0.476152	0.502611	0.215046	0.269303	0.515918	0.223404	0.0656086	0.309041	0.273204	0.205068	0.232727	0.116912	-0.0270455	0.218782	0.249308	0.0346219	0.204325	0.336944	0.261008	0.183508	0.117999	0.0679372	0.0905887	0.158626	0.15154	0.0898721	0.00745746	0.0226902	0.0914096	0.0787679	0.0669991	0.0781658	0.10288	0.117793	0.103953	0.118279	0.143865
0.587787	0.207448	-0.0657184	-0.0406983	0.135989	0.182776	0.195835	0.240254	0.116149	0.0514075	0.126637	0.0354154	-0.334802	-0.209177	-0.0726337	-0.619768	-0.137184	0.323152	0.0810608	0.0687577	0.384155	-0.0494519	-0.396095	0.333228	0.310691	-0.0907358	0.0639233	0.181283	0.0990245	0.0504408	0.0447934	0.0795728	0.00759321	-0.091471	0.0850684	0.145354	0.068	-0.0103104	-0.0158123	0.0465424	0.0718114	0.0597862	0.0630549	0.0588555	0.0447811	0.0315129	0.0450341	0.104499	0.100594	0.0581878
0.103932	-0.810268	-0.935955	-0.442878	-0.176092	0.16685	0.307647	0.36261	-0.0945194	-0.153442	0.139637	0.257599	0.0919739	0.112513	0.0671096	-0.400036	0.0206579	0.383931	0.0670638	-0.0513135	0.157054	-0.131762	-0.405453	0.0207874	0.077158	-0.10025	-0.285531	-0.236375	-0.0243901	-0.0879613	-0.186563	-0.119584	-0.0499721	0.0461648	0.170744	0.0951526	-0.196496	-0.132659	0.0183534	0.0122275	-0.0147804	-0.0244826	0.0306791	0.0477992	0.0122155	0.0383313	0.058271	0.00624356	0.0204701	0.079565
0.517781	0.627371	-0.836151	-1.52285	-0.411627	0.191004	0.336977	0.069212	-0.0905232	0.230685	0.121213	-0.0494196	-0.290238	-0.122788	-0.0735501	-0.780605	-0.0711587	0.522966	0.00511003	-0.173727	0.212966	-0.116435	-0.392897	0.273054	0.205873	-0.242977	-0.165114	-0.00982205	0.0211015	-0.0561207	-0.147447	-0.15021	-0.140422	-0.0822151	0.0953013	0.0937894	-0.0918316	-0.101462	-0.018929	0.0394113	0.0716235	0.075935	0.0637959	0.0585632	0.0605051	0.0208919	-0.0168692	-0.00923077	0.0123962	0.0413225
0.604748	0.131159	1.08914	1.07347	0.0828629	0.427994	0.577241	-0.0623776	-0.442424	0.307545	0.117416	-0.079627	-0.218477	-0.101194	-0.0157373	-0.305096	0.0398239	0.332635	0.185953	0.0982455	0.112885	-0.424112	-0.655069	0.233695	0.416209	0.194701	-0.0628179	-0.0677906	0.148596	0.167207	0.0756932	-0.0135606	-0.0484848	-0.00883109	0.165921	0.146269	-0.0817409	-0.0500658	0.0563852	0.0568054	0.0823532	0.116332	0.0780686	0.0644351	0.0918353	0.0701883	0.0457151	0.0655541	0.070108	0.0645401
0.0356243	-0.959571	-0.677355	-0.23522	-0.387172	0.0924819	0.254669	-0.247781	-0.397749	0.243616	0.171314	-0.00508603	-0.271206	-0.0345992	0.0370074	-0.854603	-0.131775	0.549683	0.0673889	-0.111276	0.249581	0.0176647	-0.283169	0.106887	0.130285	-0.0774659	-0.238433	-0.150159	0.0777683	-0.0242467	-0.159764	-0.08097	-0.0835477	-0.0913126	0.139913	0.131092	-0.140239	-0.110543	0.0183471	0.0376399	0.0233859	-0.00505997	-0.0323713	-0.0181611	0.0360504	0.0591842	0.0565579	0.0392972	0.0437765	0.0674192
0.561929	-0.285358	-0.43978	-0.147524	9.91208e-05	0.229567	0.271781	-0.122431	-0.24731	0.179104	-0.13955	-0.357291	-0.386831	-0.301361	-0.280988	-0.481312	-0.0499473	0.235281	-0.0199104	-0.169353	-0.0916567	-0.2268	-0.276092	0.0248142	-0.0262317	-0.258062	-0.234865	-0.0993382	0.000779932	-0.108907	-0.18652	-0.0550304	-0.0356759	-0.0639887	0.0652773	0.0675579	-0.0734915	-0.0819125	-0.0172444	0.0341222	0.0513075	0.043456	0.0551087	0.0384147	0.000636956	0.047326	0.0980503	0.0726375	0.0480523	0.0406149
0.440653	0.647581	0.388644	0.0126182	0.164086	0.556402	0.682305	0.387858	-0.174796	0.128194	0.0980928	0.0578692	0.0211701	0.129395	-0.0648935	-1.02977	-0.580626	0.0720132	0.17731	0.102256	-0.0993196	-0.303009	-0.23616	0.148333	0.118443	-0.145857	-0.299786	-0.119156	0.222604	0.164646	0.0405914	0.114651	0.0881482	0.0278175	0.197675	0.193693	-0.0176134	-0.031684	0.0363801	0.0409167	0.0700801	0.105437	0.0846538	0.0632259	0.053111	0.00330144	-0.018489	0.050513	0.106713	0.123639
0.168804	-0.219055	0.181848	0.079498	-0.358938	0.173283	0.39013	-0.0339496	-0.568065	-0.0768304	-0.0836353	-0.283618	-0.721299	-0.250798	0.149802	-0.731183	-0.192103	0.45596	0.298143	0.0826304	-0.068405	-0.485918	-0.578033	0.104659	0.188329	-0.0545018	-0.182547	-0.131815	0.0257094	0.0501587	0.0282456	0.0279736	0.018056	0.0462152	0.222597	0.204267	-0.0222864	0.0205731	0.124775	0.0959718	0.0625042	0.0356204	-0.0190696	-0.0114123	0.0573263	0.0314676	-0.00505293	0.0336431	0.0575864	0.0573473
0.828771	-0.428542	-0.506872	-0.0867222	-0.0297082	0.277817	0.342892	-0.196633	-0.204704	0.44849	0.189353	-0.110226	-0.430229	-0.414883	-0.251686	-0.277083	0.208919	0.43563	0.0256658	-0.101447	0.205117	0.0232407	-0.21509	0.10998	0.161157	0.0443541	-0.0665085	-0.0150713	0.138044	0.0763767	0.0235225	0.135	0.105414	0.00477376	0.12303	0.105851	-0.0827414	-0.0439649	0.0417858	0.0109267	0.00837928	0.0296395	0.00730719	0.0193212	0.0667935	0.0278138	-0.0102248	0.0386274	0.0578657	0.0533561
0.563301	0.253486	1.21097	0.974172	-0.10638	0.287125	0.527779	0.396048	-0.242298	-0.0764706	0.219956	0.287369	-0.0044996	-0.0480115	-0.060031	-0.425627	0.14035	0.568818	0.317235	0.182255	0.293549	0.076473	-0.131068	0.147944	0.193719	0.0740494	-0.126982	-0.120614	0.0574752	-0.0243558	-0.110967	-0.00458387	0.0254866	0.0277341	0.139396	0.138134	0.0171805	0.0383542	0.080468	0.0335505	0.0337353	0.0727244	0.0902032	0.0563315	-0.0132242	-0.000126777	0.043205	0.0603468	0.088533	0.115701
1.11939	0.485021	1.47967	1.28446	0.106885	0.475719	0.720087	0.661643	0.528301	0.602622	0.593445	0.333057	-0.319499	0.0374046	0.522223	-0.140483	-0.00653752	0.333193	0.255363	0.1988	0.199116	-0.209568	-0.38633	0.275879	0.373899	0.141809	-0.0824356	-0.0440891	0.186056	0.14036	0.0621682	0.135563	0.0587322	-0.0638163	0.181467	0.189389	-0.0758311	-0.00696307	0.159564	0.205144	0.155937	0.0633493	0.028187	0.0487674	0.0993864	0.0508128	0.0107028	0.0833869	0.117644	0.100531
0.380924	0.769251	0.762881	-0.213483	-0.617777	0.0129266	0.300514	0.13878	-0.538547	-0.281259	0.225868	0.316302	-0.240541	-0.295505	-0.321729	-1.13382	-0.322918	0.401723	0.0493699	-0.115256	0.0975692	-0.308277	-0.54112	0.220189	0.326892	0.0664873	-0.0955137	-0.0732331	0.05897	-0.0400503	-0.139161	-0.0487296	-0.0146827	0.00944061	0.144165	0.13226	-0.0390278	-0.0439444	0.0123468	0.00707967	0.0485517	0.0946803	0.00931735	-0.0200226	0.046238	0.0777485	0.0749562	0.0484553	0.0542464	0.082234
0.21381	-0.415512	-0.0659674	0.286215	0.106971	0.487044	0.682	0.756296	-0.102633	-0.256108	0.00304245	0.197789	0.255389	0.125568	-0.0412126	-0.0599549	0.24974	0.356715	-0.0220469	-0.101546	0.230412	-0.00531986	-0.269862	0.154191	0.150588	-0.123632	-0.344094	-0.165447	0.23831	0.185363	0.00635	0.0022158	0.0261354	0.0781857	0.168325	0.111966	-0.106753	-0.0564141	0.0737304	0.109598	0.110855	0.0950554	0.0886232	0.0886023	0.0870705	0.0423003	0.00837994	0.0371427	0.0691867	0.0864211
0.165851	-1.27944	-0.129464	1.15578	0.454482	0.246637	0.209116	0.183225	0.216269	0.230718	0.175684	0.0432083	-0.209194	0.00749	0.0889042	-0.693094	-0.0306859	0.594536	0.228365	0.0045598	0.100603	-0.36204	-0.571888	0.253745	0.38822	0.118869	-0.14643	-0.229723	-0.108419	-0.013966	0.092696	0.178028	0.12121	-0.00910031	0.0556083	0.0384825	-0.0982407	-0.0673388	0.0269016	0.0826558	0.0531929	-0.0103325	0.0308069	0.0714055	0.0747615	0.0518925	0.00744884	-0.0490388	-0.00241874	0.0935537
0.207433	0.249145	0.457032	0.32162	0.104053	0.317323	0.476153	0.853532	0.398603	-0.0764675	0.278294	0.30952	-0.219547	0.0288069	0.322072	-0.395773	0.0226143	0.525809	0.357806	0.165414	0.0769511	-0.0835161	-0.0226323	0.359714	0.342717	0.0968164	-0.0542176	-0.0049155	0.155583	0.0971294	-0.0377444	-0.0833883	-0.0371233	0.0920128	0.205621	0.175345	0.0116046	0.0616039	0.144283	0.105365	0.0577264	0.0326452	0.0560122	0.0645781	0.0508822	0.0979833	0.133241	0.0873793	0.0839414	0.1102
0.734881	-0.554143	-0.193024	0.441394	0.206926	0.445289	0.544295	0.327059	0.0117699	0.217741	0.056148	-0.0542131	-0.0605748	0.1546	0.212501	-0.235842	0.20877	0.595028	0.328783	0.130787	0.134248	-0.0908787	-0.175213	0.216167	0.247149	0.0507772	-0.186139	-0.0899958	0.231006	0.146981	0.00760624	0.0946987	0.062749	-0.013447	0.170913	0.165931	-0.0586975	-0.0181216	0.0954425	0.0988234	0.0946835	0.0948538	0.0945011	0.095993	0.0938664	0.058357	0.0191771	0.00798693	0.0525844	0.111292
-0.139464	-0.151356	0.47694	0.726435	0.30457	0.328313	0.315245	-0.142353	-0.250092	0.346334	0.399186	0.37961	0.297602	0.162791	-0.0416729	-0.383183	-0.0461753	0.254012	0.148283	0.0736821	0.0749252	-0.33638	-0.443537	0.328471	0.373664	-0.0105789	-0.312866	-0.287349	-0.0350932	-0.135933	-0.245017	-0.097147	-0.0274953	0.0232665	0.181526	0.136968	-0.124966	-0.0723878	0.0683135	0.0843253	0.0680454	0.0330573	-0.0300957	-0.0305474	0.0396305	0.0649201	0.0582291	0.0410164	0.0584368	0.0984116
0.2989	-0.758897	-0.404011	0.656896	0.675226	0.428286	0.35513	0.613027	0.267681	-0.141089	-0.125339	-0.0898492	-0.0719791	0.0408515	0.0502439	-0.205066	0.222394	0.533677	0.303457	0.226118	0.399335	0.13857	-0.0302556	0.451611	0.375022	-0.0401196	-0.221368	-0.186356	-0.0425212	-0.0830791	-0.0491057	0.183367	0.142081	-0.0410686	0.116643	0.144396	0.0101153	0.0649752	0.150987	0.140003	0.143604	0.151852	0.0988822	0.0691294	0.0799374	0.0592488	0.0485361	0.0892634	0.13087	0.151114
0.542762	-0.533277	0.0341917	0.53627	0.0811175	0.341647	0.473498	0.32076	0.369073	0.499453	0.103527	-0.0945209	-0.00607092	-0.12064	-0.390136	-0.658051	0.0941565	0.58656	0.336576	0.140187	0.149483	-0.0488322	-0.0827334	0.329988	0.371068	0.171738	-0.115778	-0.104834	0.14521	0.0269722	-0.118852	-0.0120264	-0.017259	-0.0454159	0.20274	0.188728	-0.117325	-0.0831362	0.0674978	0.103839	0.131484	0.138416	0.0655877	0.0382738	0.0761085	0.04663	0.00812336	0.0232327	0.0630156	0.102357
0.24839	-0.416738	0.715932	1.36665	0.489909	0.330439	0.280803	-0.107961	-0.15905	0.307592	0.187683	0.122846	0.190346	0.190699	-0.0174074	-0.513083	-0.00451154	0.428479	0.176021	0.0181356	0.09402	-0.0725348	-0.130699	0.226273	0.191917	-0.085624	-0.298077	-0.179486	0.130943	0.0596002	-0.0752858	-0.00902147	0.0225238	0.0368087	0.092994	0.0928639	0.0385437	0.0646368	0.0867452	0.0409555	0.0220913	0.0402928	0.0817106	0.105378	0.104194	0.134612	0.142139	0.0771112	0.0721722	0.111498
0.137895	-0.26917	0.2409	0.48998	0.109604	0.323054	0.399553	0.0066407	-0.409354	0.077148	0.189066	0.238457	0.232486	0.153416	-0.0908526	-0.585484	-0.0276032	0.455762	0.311194	0.174526	0.145168	-0.135889	-0.322633	0.0146721	0.153012	0.150047	-0.0664122	-0.129764	0.00858075	0.0214588	0.0163522	0.0636196	0.0675883	0.0551543	0.110301	0.0752748	-0.0712964	-0.0554234	0.0269811	0.0728926	0.0678896	0.0329127	0.0276812	0.0277891	0.0232964	-0.00373839	-0.0145357	0.025737	0.034601	0.027451
0.381133	0.153874	0.364453	0.366679	0.100364	0.113582	0.0903778	-0.30414	-0.260688	0.204865	-0.0353656	-0.195112	-0.175417	-0.0319155	-0.0604742	-0.523722	-0.24549	0.0877033	0.0284308	-0.00947029	0.0321131	-0.116303	-0.108731	0.274714	0.27481	0.0274503	-0.275474	-0.169647	0.205543	0.0120943	-0.189622	0.0351941	0.0546281	-0.0225568	0.196194	0.202891	-0.0309802	-0.00665221	0.0982197	0.100421	0.0827185	0.0704858	0.102096	0.099682	0.0530526	0.0401951	0.0518309	0.0731858	0.0775481	0.0737269
0.518091	0.206705	-0.178713	-0.454821	-0.264825	0.162556	0.312875	0.123557	-0.161069	0.0641893	0.0860411	-0.0169074	-0.314456	-0.270372	-0.370018	-1.25363	-0.405417	0.385113	0.125382	-0.0903772	-0.0696266	-0.33856	-0.374682	0.210134	0.338891	0.194651	-0.0900201	-0.093211	0.147013	-0.00927722	-0.0811548	0.238062	0.171514	-0.114453	0.072954	0.122327	-0.0180019	0.0100909	0.0669983	0.0243474	0.00585807	0.0161177	0.0118479	0.0451194	0.097985	0.00596292	-0.0788489	-0.00747866	0.0722804	0.113782
-0.135102	-0.743055	0.54626	0.950537	-0.118021	0.150417	0.341743	0.258753	0.0770074	0.166602	0.113332	0.081734	0.0616883	-0.0921552	-0.440646	-1.03724	-0.336064	0.280883	0.188411	0.090694	0.100254	-0.100415	-0.150545	0.240761	0.313185	0.155836	-0.24117	-0.208015	0.199315	0.131663	-0.0234469	0.0493894	-0.0365363	-0.164665	0.12724	0.192876	0.00436842	-0.0157388	0.0453821	0.0606524	0.0532253	0.0354225	0.0264127	0.0577449	0.113177	0.0661246	0.0146195	0.0550443	0.0625139	0.0445515
0.372066	0.301885	0.276811	0.169201	0.142562	0.303448	0.327342	-0.0578365	0.147469	0.615024	0.294437	0.0553546	-0.0227287	0.00976938	-0.104487	-0.636246	-0.0915512	0.403004	0.245749	0.131862	0.162352	-0.160963	-0.278306	0.302679	0.278144	-0.0773095	-0.159596	0.0175438	0.248982	0.0881307	-0.0884388	0.0307314	0.0308649	-0.0272858	0.112027	0.113783	-0.0409917	-0.00296125	0.0681392	0.0319476	0.0294852	0.0619176	0.0844694	0.0887452	0.0739079	0.057846	0.0422496	0.0295818	0.0654077	0.1204
0.651665	0.182521	0.667088	0.95871	0.513396	0.31363	0.261448	0.277204	0.540579	0.461009	0.0878408	-0.162591	-0.220273	0.153676	0.263775	-0.590981	-0.222763	0.288464	0.0758816	-0.0312262	0.101844	-0.0160553	-0.128567	0.0886419	0.139504	0.0426755	-0.301584	-0.252307	0.136337	0.0841284	-0.0874892	-0.0810944	0.00678666	0.160793	0.246903	0.183019	-0.0421523	-0.0988466	-0.028651	0.0543987	0.105393	0.113884	0.092798	0.0843409	0.100724	0.126926	0.107184	-0.00115728	0.012335	0.106293
0.592037	-0.0378808	-0.348542	-0.465854	-0.334811	0.0711494	0.234659	0.187018	-0.122008	-0.0767428	0.00834299	-0.196744	-0.865462	-0.570199	-0.178425	-0.936893	-0.313089	0.323436	0.0744892	-0.0268856	0.168606	-0.119063	-0.36512	0.0952012	0.271243	0.255678	-0.0132046	-0.0363405	0.177785	-0.022692	-0.205182	-0.0190346	0.0353273	0.0324486	0.2086	0.184943	-0.0661639	-0.0812164	0.0257558	0.0947532	0.0861767	0.0145732	-0.0806316	-0.0664696	0.0574581	0.0626174	0.0300906	0.0488955	0.057101	0.0553033
0.810553	0.333574	0.447359	0.415953	0.177653	0.310811	0.379763	0.327809	0.602567	0.666387	0.435531	0.189571	-0.0816087	0.105567	0.220751	-0.399154	0.141016	0.610933	0.141838	-0.0455024	0.25659	0.085511	-0.149968	0.153571	0.228053	0.126395	-0.167873	-0.140723	0.181109	0.225321	0.151546	0.105038	0.0675142	0.0598614	0.179538	0.137414	-0.0873627	0.00511715	0.144082	0.114247	0.116246	0.12497	-0.00346396	-0.0558052	0.0109758	0.0298646	0.0271183	0.0381266	0.0766629	0.112077
0.32421	0.0553666	-0.197662	-0.0646153	0.262272	0.519833	0.580563	0.329416	-0.393023	-0.127891	0.0726209	0.135642	-0.0169484	-0.170624	-0.229221	-0.190546	0.0219298	0.122636	0.0772196	0.0448409	0.0306107	-0.264808	-0.353965	0.166938	0.179192	-0.108318	-0.315877	-0.192884	0.110952	-0.0197114	-0.164019	0.000265241	-0.00373797	-0.0729967	0.154946	0.159477	-0.0884721	-0.0568041	0.0463578	0.0156261	-0.0174167	-0.0244806	0.0140167	0.0365927	0.0221651	-0.0178517	-0.0466923	-0.0302953	0.0217348	0.0744724
0.646158	0.305304	0.792729	0.793987	0.232441	0.265913	0.285049	-0.0400666	-0.625259	-0.256068	-0.0715323	-0.155117	-0.601237	-0.153855	0.166092	-0.91859	-0.344621	0.375978	0.0997429	-0.0478715	0.115723	-0.066616	-0.224046	0.101346	0.194771	0.119187	-0.14952	-0.205197	-0.0209043	-0.0200255	-0.0380326	0.038019	0.0773746	0.114879	0.206539	0.162263	-0.0286539	0.0393143	0.144822	0.106459	0.082929	0.0760833	0.023425	-0.000796739	0.0214255	0.0538027	0.0562181	-0.000780766	0.0344558	0.123138
0.792331	-0.234526	0.661537	1.25863	0.49702	0.454014	0.498536	0.515181	0.10305	0.0128413	0.0309175	-0.0547182	-0.356224	-0.45808	-0.456023	-0.593083	0.0840606	0.489566	0.207574	0.113073	0.315237	-0.146585	-0.507698	0.166057	0.134554	-0.265506	-0.174659	-0.0180826	0.018244	-0.0327822	-0.0532349	0.031067	0.0366824	0.0324452	0.208483	0.180585	-0.0761338	-0.0396317	0.0797411	0.0746676	0.0393386	-0.00222148	-0.0392398	-0.0179811	0.0534131	0.0495263	0.0340596	0.071398	0.0616171	0.0299746
0.66467	-0.186868	0.549492	1.05475	0.426847	0.351986	0.315606	-0.106318	-0.0538376	0.435603	0.161096	-0.0674604	-0.18852	-0.145121	-0.132952	-0.397398	-0.137537	0.122926	0.107675	0.195413	0.381743	-0.0273083	-0.27411	0.431404	0.35485	-0.121353	0.00938362	0.110766	0.00427991	-0.122041	-0.141194	0.0151668	-0.0238245	-0.127993	0.138623	0.168803	-0.0661985	-0.040664	0.0687792	0.0783806	0.0615279	0.0355522	0.0177007	-0.00521872	-0.0210472	0.0437539	0.104888	0.0814478	0.0782122	0.0989749
0.339553	-0.38925	0.162088	0.689759	0.327278	0.40183	0.438388	0.222555	-0.124474	0.128346	0.213364	0.299146	0.401237	0.2805	-0.0596991	-0.547983	0.00247423	0.418411	0.012994	-0.157885	0.0784754	-0.18959	-0.366252	0.190879	0.31345	0.164211	-0.129899	-0.0950679	0.205294	0.0710844	-0.0859114	0.0590489	0.0275491	-0.0822481	0.11897	0.161077	0.0205214	0.00824891	0.0636179	0.095887	0.0926298	0.0680236	0.0633222	0.0737869	0.0883012	0.0556314	0.0335152	0.076521	0.0970796	0.09415
0.267402	0.0751	0.256318	0.446683	0.37808	0.347302	0.338712	0.317412	0.185336	0.128688	0.252315	0.325361	0.293116	0.324803	0.312101	0.192515	0.343513	0.582462	0.337412	0.0667	0.0889	0.135131	0.178195	0.21606	0.0905	-0.0807195	0.112463	0.141279	-0.0421	0.00551	0.131341	0.237858	0.156817	-0.0328	0.0389	0.113281	0.124095	0.108579	0.0664	0.00412	0.0144	0.0643	0.0515	0.0452821	0.0619	0.0807	0.0984	0.111895	0.0982	0.0704
0.281474	0.112122	0.231953	0.358195	0.303172	0.293269	0.295729	0.278273	0.143152	0.0955	0.298772	0.371991	0.260551	0.32963	0.366002	0.254258	0.265321	0.35018	0.245957	0.102751	0.0747	0.164487	0.217462	0.1648	0.0481	-0.0398	0.121291	0.143149	0.0016	0.084	0.16469	0.142483	0.0959464	0.0525207	0.0882	0.122359	0.127588	0.0854	0.0313	0.00753	0.019	0.0466	0.0563	0.0463	0.0286	0.0578	0.100632	0.122191	0.111608	0.0827
0.228659	0.157273	0.408985	0.567303	0.350961	0.208274	0.173009	0.264011	0.197922	0.0287	0.227175	0.411575	0.439605	0.362559	0.324633	0.389709	0.421346	0.405317	0.412609	0.297289	0.129295	0.254694	0.311446	0.118583	0.0181	0.0567	0.161334	0.1101	-0.0928	0.0526	0.175972	0.125309	0.0842	0.0735	0.103713	0.113361	0.094	0.0791	0.0546	0.0122	0.0228	0.0644	0.0672	0.0742	0.0932	0.104906	0.111283	0.114466	0.103644	0.0867
0.35993	0.128091	0.310035	0.532256	0.48672	0.368055	0.32302	0.443425	0.359481	0.0856	0.0804	0.182649	0.320031	0.448535	0.41723	0.145815	0.234006	0.52862	0.389578	0.136822	0.0597	0.201471	0.309192	0.273383	0.137516	-0.00678	0.0807	0.100606	0.028	0.122174	0.192091	0.170023	0.121623	0.0735	0.104469	0.136032	0.141694	0.105729	0.0656	0.0622	0.0603	0.0588	0.0688	0.0833	0.0991	0.116926	0.122153	0.102707	0.0943	0.0967
0.337762	0.045	0.287097	0.512042	0.363879	0.291629	0.26815	0.23146	0.122321	0.100081	0.188846	0.267797	0.289496	0.310722	0.317128	0.305191	0.347698	0.396357	0.325436	0.146688	0.0207	0.182654	0.272507	0.122426	0.0304	0.0442	0.121911	0.109208	0.00511	0.0667	0.160542	0.22266	0.159464	0.0342	0.123394	0.159294	0.103293	0.0876	0.0753	0.0318	0.0264	0.0533	0.0767	0.0942	0.104298	0.111703	0.110563	0.096	0.088	0.0863
0.178243	-0.15358	0.135588	0.158627	-0.130042	0.180638	0.304382	0.0141	-0.231233	0.111118	0.062	-0.0983	-0.396947	-0.145551	-0.00418	-0.779197	-0.0908	0.56887	0.280379	0.0965	0.178482	-0.221358	-0.449374	0.188302	0.243777	-0.0372	-0.201793	-0.153002	0.0235	-0.00309	-0.0415	0.0419	0.0336831	-0.0028	0.14003	0.123519	-0.0785	-0.0608	0.0296	0.0401	0.0613	0.0795	0.0395	-0.00413	-0.0225	0.0181	0.0542	0.0273	0.0407	0.0825
0.735	-0.554	-0.193	0.441	0.207	0.445	0.544	0.327	0.012	0.218	0.056	-0.054	-0.061	0.155	0.213	-0.236	0.209	0.595	0.329	0.131	0.134	-0.091	-0.175	0.216	0.247	0.051	-0.186	-0.09	0.231	0.147	0.008	0.095	0.063	-0.013	0.171	0.166	-0.059	-0.018	0.095	0.099	0.095	0.095	0.095	0.096	0.094	0.058	0.019	0.008	0.053	0.111
0.437682	-0.32932	-0.133536	0.273424	0.178887	0.339912	0.418084	0.403164	0.236542	0.230749	0.210043	0.131079	-0.0432	0.12376	0.170021	-0.46084	-0.0914	0.356696	0.268478	0.170994	0.148682	-0.0379	-0.0498	0.335114	0.310403	0.041	-0.135284	-0.0893	0.0902	0.0357	-0.0364	0.0426258	0.0749	0.101162	0.220856	0.188357	-0.0167	-0.0212	0.062	0.0941	0.11421	0.112246	0.055	0.0386	0.0777593	0.0714	0.0521	0.0566	0.0709	0.0892
0.427979	-0.181503	0.0317	0.093	-0.148688	0.256683	0.425043	0.186372	-0.0306	0.213377	-0.0194	-0.170623	-0.169118	0.038	0.0558	-0.474045	0.00696	0.445951	0.182019	0.0138	0.0763	-0.184059	-0.269002	0.24923	0.225477	-0.0895	-0.135465	-0.0263	0.0912	-0.0267	-0.103746	0.0565753	0.0698	0.0186	0.181191	0.155985	-0.0892	-0.055	0.0578	0.0525814	0.0427	0.0363	0.00979	0.0117	0.0449	0.0404	0.0342	0.0629	0.0892	0.100758
0.424747	-0.0756	0.280913	0.525987	0.249618	0.408565	0.518269	0.652548	0.368606	0.162374	0.183445	0.226128	0.259107	0.152865	-0.00934	-0.113969	0.206734	0.390428	0.186084	0.126819	0.286262	0.072	-0.0822	0.309088	0.314976	0.0735	-0.160217	-0.0879	0.181795	0.0510941	-0.076	0.102878	0.102606	0.0156	0.189484	0.173755	-0.0666	-0.0213	0.0961	0.086	0.0959	0.11294	0.0527	0.0336	0.0732	0.0508	0.0216	0.0442	0.0821	0.110801
0.371467	0.306294	0.244112	0.222366	0.280811	0.328474	0.314317	0.113864	-0.0765	0.119307	0.310495	0.413909	0.391074	0.413636	0.388488	0.249861	0.267112	0.379012	0.289094	0.20126	0.222281	0.196784	0.170441	0.157721	0.0146	-0.133228	0.120125	0.123414	-0.154186	0.0536	0.24398	0.209857	0.145199	0.0787	0.0586	0.0937	0.149126	0.104824	0.0334	0.0167	0.0375	0.0679	0.064	0.0489	0.0378	0.0654858	0.0964	0.0970153	0.099	0.100736
0.228492	-0.267564	-0.00788	0.380589	0.24671	0.231599	0.229653	0.173311	0.0941	0.149613	0.151664	0.0264	-0.303418	-0.164567	-0.0767	-0.742307	-0.229523	0.309603	0.167156	0.0548	0.0833	-0.157872	-0.224492	0.245276	0.203237	-0.112169	-0.144315	-0.00425	0.134932	-0.0177264	-0.148928	-0.0108	0.00365	-0.0349	0.12617	0.105575	-0.124302	-0.0958	0.0182669	0.0416	0.03	0.0101	0.0287	0.0517826	0.0629	0.0464	0.0185	-0.00129	0.0411	0.104971
0.404561	-0.370133	-0.510445	-0.263099	-0.096	0.30059	0.406893	-0.061	-0.530982	0.03	0.0635	0.0122	-0.113589	0.00673	-0.032	-0.695088	-0.157653	0.351939	0.0311	-0.109677	0.101724	-0.0286	-0.121835	0.219888	0.20955	-0.0144	-0.174485	-0.0993	0.110016	0.042	-0.0786	-0.0516	-0.0605	-0.0516	0.1445	0.138067	-0.0804	-0.0127968	0.114092	0.103267	0.0485679	-0.00673	-0.00812	0.0248	0.0677917	0.0474	0.0158	0.0264	0.0414	0.0554
0.407297	0.154272	0.313313	0.238363	0.0235	0.277432	0.395484	0.31063	0.155853	0.230616	0.119826	0.0656	0.0936	0.0951	-0.0966	-0.601907	0.033494	0.536294	0.225043	0.0536142	0.178195	-0.104342	-0.291318	0.179172	0.206908	-0.0242868	-0.160955	-0.0844	0.104346	0.0394	-0.0504	0.0191	0.0283011	0.0293	0.182548	0.156599	-0.0685153	-0.0293	0.0858	0.0952	0.0705	0.0418	0.0555	0.0693	0.0669	0.043	0.0201	0.0202	0.0454	0.0767
0.565603	-0.145464	-0.282704	-0.119566	-0.0211	0.237807	0.304498	-0.0268	-0.290715	0.115477	0.133053	0.0923	-0.0074	-0.0302	-0.107504	-0.409919	0.093	0.451705	0.186139	0.00988	0.0519	-0.177832	-0.240529	0.22825	0.279593	0.063	-0.244873	-0.228004	0.0483	-0.0762	-0.195536	-0.00774	0.0195	-0.0318	0.116951	0.104592	-0.0902	-0.0362	0.0669	0.046	0.0535591	0.0749	0.0172	-0.00343	0.0356	0.0451	0.032	0.0106	0.0343	0.0829
0.344527	0.158961	0.185531	0.306283	0.385845	0.347362	0.310125	0.309329	0.0637644	-0.142895	-0.095889	-0.00545692	0.0700279	0.236184	0.303933	0.208748	0.374639	0.619817	0.367905	0.0742245	0.0732197	0.12456	0.140952	0.0810288	-0.134995	-0.315918	0.0582841	0.172404	-0.036837	-0.0159349	0.095868	0.192073	0.140159	-0.00394436	0.0338755	0.0640515	0.0494307	0.066369	0.0616059	-0.0131551	-0.00941802	0.0479814	0.0520218	0.0516644	0.0631817	0.100558	0.130614	0.121985	0.0741904	0.0210892
0.145227	-0.0274307	0.279538	0.55739	0.417391	0.396054	0.421172	0.479661	0.428137	0.314383	0.421006	0.445487	0.357097	0.440267	0.430734	0.175371	0.291929	0.576017	0.215851	-0.063769	0.12854	0.201706	0.26994	0.418684	0.263065	-0.0499787	0.111751	0.192139	0.12115	0.132148	0.188779	0.253845	0.133154	-0.0707227	0.0991551	0.225198	0.213185	0.142381	0.0481022	-0.0244709	-0.0297147	0.0147089	0.0585933	0.0940342	0.111892	0.0925993	0.0806491	0.114328	0.116148	0.0904012
0.312453	0.0939163	0.303885	0.476376	0.331004	0.298488	0.284838	0.163247	0.0641069	0.214577	0.431826	0.536054	0.452224	0.297957	0.201637	0.193425	0.363972	0.551552	0.42848	0.189578	0.0649134	0.0791282	0.123693	0.148466	0.143295	0.123739	0.167354	0.0592944	-0.210647	-0.0996861	0.109377	0.267657	0.197139	-0.0237142	-0.0164328	0.0505927	0.10967	0.116986	0.0896091	0.0499917	0.0822469	0.130262	0.0439079	-0.00985218	0.0105932	0.048806	0.083811	0.0993723	0.104376	0.0998302
0.438216	0.0217652	0.1303	0.270656	0.207101	0.257327	0.324842	0.446745	0.301268	0.0431071	0.304306	0.332944	0.0788398	0.281785	0.453817	0.369303	0.38527	0.447204	0.231263	-0.00510131	-0.0249752	0.00481187	0.0760886	0.198759	0.117235	-0.0642751	0.0876354	0.156793	0.108277	0.163841	0.201014	0.17117	0.094605	0.00789738	0.0549616	0.0974969	0.101187	0.0948755	0.0788198	0.0544955	0.0424216	0.0434267	0.051617	0.0410967	0.019181	0.0546271	0.108325	0.139091	0.127584	0.0907402
0.288924	0.313812	0.56016	0.621343	0.312635	0.270389	0.276692	0.142808	0.14325	0.386003	0.547483	0.480504	0.250662	0.352067	0.385257	0.122255	0.113361	0.292719	0.183762	0.163782	0.32507	0.268795	0.190409	0.180069	0.0787462	-0.0349855	0.124378	0.122226	-0.0688529	0.0482296	0.172319	0.170485	0.11366	0.05127	0.134866	0.186007	0.163317	0.0803625	0.00411088	0.0085987	0.039846	0.071295	0.081539	0.0774359	0.0693415	0.0941023	0.118623	0.110588	0.0745428	0.0356873
0.117281	0.000788166	0.00540016	0.182587	0.389781	0.352092	0.285651	0.245266	-0.0150609	-0.142731	0.0445292	0.302525	0.45215	0.355036	0.258933	0.271217	0.297333	0.310617	0.322846	0.149572	-0.0760803	0.219854	0.385888	0.115573	-0.0516894	-0.0201176	0.151859	0.150427	-0.0346196	0.039982	0.120737	0.0857919	0.0795745	0.0983948	0.0746838	0.0835749	0.11826	0.0809486	0.0109386	-0.0405034	-0.0253176	0.0250403	0.0356703	0.0204987	-0.00270742	0.024799	0.0749489	0.116893	0.132698	0.121759
0.246966	0.388058	0.310763	0.164663	0.122824	0.170335	0.176167	-0.00807804	-0.202819	-0.0283167	0.177773	0.342697	0.406525	0.504139	0.433202	0.0621247	0.193188	0.603014	0.380972	0.134603	0.178687	0.0948606	0.0587207	0.153537	0.0596197	-0.10677	0.138722	0.158629	-0.0858299	0.0599767	0.214371	0.20721	0.146604	0.0629186	0.0442427	0.0887637	0.153443	0.0982138	0.0128927	-0.00205768	0.0231274	0.0609742	0.0795003	0.058862	0.0138303	0.0332336	0.0792763	0.110642	0.105745	0.0772321
0.61566	0.317576	0.252929	0.228916	0.251286	0.412864	0.465978	0.192362	0.0815036	0.457364	0.558175	0.56452	0.515029	0.499646	0.46776	0.370484	0.303235	0.311102	0.43378	0.48981	0.381712	0.315782	0.276272	0.228414	0.0739481	-0.078356	0.108724	0.138107	-0.0150196	0.154843	0.285082	0.242098	0.184637	0.117944	0.0304135	0.0545124	0.157654	0.116055	0.0357503	0.0343877	0.0846683	0.135216	0.0995247	0.066869	0.0653779	0.0912227	0.1058	0.0774232	0.0975184	0.140143
0.251775	0.213246	0.168644	0.273519	0.468322	0.402221	0.300804	0.157309	-0.108228	-0.0711274	0.195538	0.334511	0.251669	0.237124	0.264503	0.316974	0.304912	0.22292	0.0525304	-0.0206336	0.106444	0.17971	0.17633	0.0912129	-0.0897805	-0.214559	0.112928	0.0735054	-0.361708	-0.0540348	0.232488	0.180264	0.104357	0.0551567	0.101062	0.137828	0.136281	0.100205	0.0515927	0.0178332	0.00460616	0.00759056	0.0129034	0.0208627	0.0342067	0.0720009	0.104196	0.102981	0.0937883	0.0848332
0.357074	0.0570922	0.380936	0.738924	0.621951	0.384237	0.319133	0.687006	0.657883	0.0858307	0.348631	0.650183	0.714982	0.566298	0.473315	0.548812	0.609836	0.58513	0.394662	0.164468	0.137352	0.434826	0.521568	0.15773	0.0948128	0.289542	0.200148	0.0771009	-0.0279442	0.147714	0.243399	0.144675	0.0767255	0.0749448	0.177178	0.21233	0.1621	0.122611	0.0810416	0.0308537	0.0396075	0.0839053	0.0946315	0.104123	0.115854	0.0994378	0.104094	0.170116	0.153328	0.0831693
0.30583	0.195028	0.369001	0.451159	0.240841	0.0894291	0.0440189	0.120489	0.050553	-0.0997998	0.114208	0.236277	0.175776	0.238104	0.281107	0.235572	0.249943	0.319881	0.419918	0.298146	0.0150287	0.184075	0.30036	0.111981	-0.0403047	-0.0487811	0.16862	0.190397	-0.00537355	0.0507335	0.12637	0.0989668	0.0824249	0.0826827	0.0854682	0.0783137	0.0601599	0.0378524	0.0174972	0.00919868	0.0304721	0.0611002	0.0572702	0.0580544	0.0761483	0.118953	0.142701	0.109847	0.0933167	0.0976396
0.0230718	0.219699	0.477017	0.511828	0.190092	0.151157	0.155875	-0.0154615	-0.114669	0.100173	0.218687	0.348266	0.428056	0.283275	0.219478	0.384742	0.404259	0.31094	0.423248	0.429252	0.235505	0.145181	0.112412	0.0860388	-0.000298508	-0.0707994	0.115234	0.0628036	-0.245088	-0.0405535	0.158148	0.132286	0.0934757	0.062956	0.0484921	0.0494389	0.0596154	0.0767221	0.0653818	-0.00335213	-0.00176526	0.0480582	0.0496831	0.060279	0.0874775	0.0963271	0.0870541	0.063434	0.0642866	0.079289
0.384889	0.213309	0.633682	1.00465	0.775994	0.483479	0.343243	0.366503	0.347176	0.271447	0.314945	0.371215	0.407995	0.491879	0.433229	0.114357	0.26326	0.672727	0.562077	0.291457	0.188626	0.407447	0.509001	0.290725	0.148003	0.123059	0.117498	0.096503	0.0621659	0.158301	0.211399	0.171405	0.11839	0.0787873	0.125474	0.149269	0.129442	0.0986532	0.0785245	0.0900279	0.0721342	0.0461669	0.0802658	0.0964802	0.0833003	0.10291	0.126532	0.12472	0.108472	0.0915568
0.309811	0.0852702	0.0715784	0.246069	0.455837	0.407123	0.371894	0.55901	0.482037	0.0998312	0.054024	0.0417433	0.0644554	0.40146	0.531342	0.220323	0.203499	0.42273	0.368437	0.0753286	-0.191517	0.046518	0.262216	0.21785	0.0858726	-0.0357432	0.0503965	0.0732234	0.0160691	0.119237	0.199585	0.197717	0.14901	0.074743	0.0580904	0.0738228	0.101402	0.118548	0.100884	0.030394	0.0203078	0.0583537	0.0739444	0.0808156	0.0858161	0.112505	0.129404	0.107414	0.0703454	0.0419178
0.385091	0.0856949	0.224845	0.346046	0.228328	0.213563	0.253922	0.404762	0.249231	-0.114475	-0.127693	0.134988	0.487642	0.452266	0.287117	0.102765	0.235258	0.490404	0.23822	0.043682	0.181916	0.150449	0.156358	0.311574	0.178672	-0.10767	0.0742379	0.13209	0.0058629	0.0889837	0.16529	0.140947	0.0974676	0.0669984	0.129843	0.185004	0.194237	0.0999852	0.0175295	0.0662387	0.0883798	0.0718556	0.0521208	0.0726227	0.128037	0.135363	0.110522	0.0759865	0.104159	0.156565
0.20693	-0.0177756	0.259257	0.503839	0.362659	0.429576	0.493322	0.442503	0.290915	0.271479	0.343973	0.470795	0.560047	0.454612	0.32884	0.239404	0.344485	0.508211	0.362581	0.121341	0.0533338	0.288292	0.402693	0.20888	0.0867399	0.110123	0.255884	0.226036	0.0040871	0.0386615	0.18083	0.323479	0.269593	0.0945196	0.165213	0.194216	0.140808	0.162208	0.176831	0.104155	0.0832599	0.107143	0.101205	0.110264	0.135694	0.127086	0.120438	0.14812	0.130258	0.0826413
0.284516	-0.00816476	0.43159	0.786067	0.476983	0.244697	0.136156	0.0334259	-0.0166661	0.100126	0.193032	0.266288	0.306573	0.36958	0.403646	0.391934	0.317535	0.25962	0.421787	0.369856	0.0594959	0.200925	0.278382	0.025734	-0.0775038	0.0233307	0.17715	0.186351	0.0502085	0.0484172	0.111747	0.175999	0.132708	0.0315362	0.0954129	0.16504	0.189527	0.144675	0.0767414	0.0386011	0.0177946	0.0252428	0.0919057	0.121803	0.10035	0.111119	0.119134	0.0903917	0.0919266	0.113887
0.521841	0.160906	0.170445	0.246221	0.251994	0.200614	0.174973	0.218451	0.0927125	-0.0713611	0.0295342	0.0663075	0.00186885	0.107972	0.218897	0.284235	0.381073	0.42124	0.191941	-0.0511313	-0.0508203	0.0587458	0.136446	0.132664	0.0820536	-0.000794883	-0.0673003	-0.0847633	-0.0389659	0.112923	0.18905	0.168502	0.076092	-0.0234653	0.109556	0.118625	-0.0204571	-0.0440956	-0.0276455	-0.0472485	-0.0219548	0.0276177	0.0368787	0.050639	0.0768509	0.096904	0.092117	0.0495592	0.0417539	0.0623719
0.251745	-0.561654	-0.59538	-0.0727284	0.126651	0.319388	0.382659	0.309463	0.119206	0.127834	-0.129209	-0.294695	-0.316309	-0.0265378	0.0166516	-0.725854	-0.255963	0.270649	0.0369175	0.0303954	0.366975	0.0678088	-0.268138	0.195668	0.257502	0.0743964	-0.0606073	-0.039341	0.0785184	-0.0165271	-0.0989854	0.0060607	0.0218222	0.00485324	0.143164	0.0954434	-0.166486	-0.0948356	0.0483534	0.0330358	-0.0181549	-0.0487692	0.0321189	0.0668879	0.0213875	0.0116239	0.0102475	-0.0119568	0.0372068	0.112732
0.153443	-0.0479949	0.533041	0.600093	0.0419712	0.101182	0.175028	0.21359	0.0734384	0.0774139	0.388956	0.375893	-0.169165	-0.241706	-0.157465	-0.573463	-0.224787	0.168336	0.281533	0.147185	-0.202899	-0.314905	-0.0779902	0.228185	0.167293	-0.0924866	-0.213459	-0.0920074	0.119699	-0.0511149	-0.202273	-0.0237418	-0.0292267	-0.123545	0.0613099	0.0637874	-0.145877	-0.113801	0.00913045	0.0677549	0.0652841	0.0248901	0.00258144	0.0104714	0.0444839	0.0652419	0.0502586	-0.0130696	0.0154749	0.0974835
0.280288	-0.193045	0.0386869	0.614404	0.571507	0.274226	0.131272	-0.00312067	0.0896183	0.243591	0.195246	-0.00206637	-0.424781	-0.225459	-0.0892468	-0.927604	-0.207819	0.489824	0.183017	-0.0130896	0.0859723	-0.226521	-0.327348	0.311974	0.184916	-0.318417	-0.158878	0.118589	0.206578	0.0144627	-0.145524	-0.0147493	0.0183433	0.0140655	0.174036	0.157494	-0.0605426	-0.0786548	-0.00268316	0.0240391	0.0428445	0.0541109	0.0513106	0.0779885	0.122956	0.0622017	-0.00493291	0.0211441	0.0706827	0.104697
0.392895	-0.607689	-0.849038	-0.463545	-0.146507	0.316163	0.494511	0.462642	0.0967967	0.10256	0.104751	0.0832493	0.0137295	0.0966851	-0.0276806	-0.751367	-0.231399	0.278435	-0.0837398	-0.190767	0.137893	0.0107833	-0.138992	0.212149	0.208885	0.00665437	-0.0522346	0.00999476	0.108913	0.0777387	0.00215346	-0.0245959	-0.0510916	-0.0409796	0.121963	0.121945	-0.0470309	0.00542408	0.102862	0.0924392	0.0640676	0.030289	-0.0264986	-0.0209726	0.0499323	0.0582592	0.0499622	0.0740143	0.0646384	0.040946
0.792706	0.161119	0.136333	0.153047	0.0491963	0.284873	0.332805	-0.199563	-0.893839	-0.25603	-0.0581301	-0.0504067	-0.260606	-0.0400759	0.0592002	-0.631394	-0.149918	0.367477	0.158478	0.05276	0.171823	-0.0959541	-0.27135	0.173797	0.163045	-0.115145	-0.235302	-0.193398	-0.0660089	-0.0309025	-0.060792	-0.115699	-0.132251	-0.0545246	0.210229	0.205789	-0.0665287	0.015358	0.164819	0.132191	0.0536722	-0.013015	0.0043751	0.0316778	0.0412453	0.0398587	0.0242375	-0.00514484	0.0368876	0.10902
0.0280811	-0.663829	-0.818631	-0.478798	-0.190741	0.300736	0.393361	-0.445936	-0.795905	0.243619	0.143899	0.00369943	-0.0938904	-0.0364227	-0.127494	-0.702502	-0.0916418	0.409906	0.0185714	-0.191026	-0.00454267	-0.000614526	0.0448384	0.273717	0.25672	0.0654277	-0.23592	-0.114592	0.287143	0.079276	-0.177048	-0.0143967	0.00185192	-0.0593521	0.101308	0.0864663	-0.127539	-0.0591725	0.0745955	0.0851719	0.027964	-0.0374539	-0.00224509	0.0637798	0.112197	0.0440307	-0.0266564	0.0103452	0.0226626	0.016369
0.678942	0.109571	0.378718	0.447444	0.107156	0.267238	0.349332	0.231052	0.139218	0.269117	0.179113	0.138455	0.190075	0.281181	0.140324	-0.443831	0.198791	0.680117	0.0893143	-0.113691	0.320216	0.161113	-0.102387	0.247672	0.320704	0.186891	-0.12401	-0.15522	0.102731	0.193353	0.145833	0.0204055	-0.00154594	0.0828934	0.236173	0.202622	-0.0284738	-0.00684502	0.0883047	0.0752229	0.0789829	0.0974156	0.0860052	0.0720246	0.067194	0.0812828	0.0905873	0.0730171	0.051803	0.0441116
0.355165	0.498615	0.15792	-0.149753	0.0755344	0.352847	0.434592	0.248059	0.0655369	0.243315	0.0394992	-0.0590297	0.011408	0.0250939	-0.0992716	-0.362499	0.172027	0.533589	0.267401	0.0880201	0.116434	-0.196564	-0.3294	0.208061	0.226171	-0.0390351	-0.108764	-0.0115214	0.121802	-0.0149746	-0.116268	0.0443891	0.0418549	-0.0225479	0.197181	0.187569	-0.0794629	-0.0138658	0.137256	0.147584	0.0928462	0.0276544	0.0485915	0.0709817	0.0660043	0.0452335	0.0139098	-0.0196514	0.0241078	0.099704
0.187786	-0.145371	0.403301	0.417397	-0.112244	0.212211	0.402529	0.45278	0.262803	0.179415	0.140864	0.11743	0.0793089	-0.020958	-0.330771	-0.999391	-0.270336	0.395175	0.318414	0.186514	0.0979361	-0.277574	-0.442169	0.0817828	0.0738482	-0.220716	-0.25009	-0.0865944	0.0885044	-0.0601761	-0.180648	-0.00750425	0.0445944	0.0276916	0.11429	0.0796054	-0.0976093	-0.0671849	0.031867	0.0629425	0.0396872	0.000289974	0.0318465	0.0649842	0.0675921	0.0025626	-0.0442852	0.0072637	0.0602147	0.0863191
0.903012	0.681418	0.116194	0.000329834	0.413901	0.456165	0.373688	-0.189797	-0.405254	0.230499	-0.0217529	-0.165362	-0.0669563	0.0660836	0.0920688	-0.0336493	0.276251	0.4635	0.234855	0.0438596	-0.00301093	-0.11875	-0.0156809	0.361399	0.258549	-0.123406	-0.295256	-0.186146	0.0305272	-0.17792	-0.311721	-0.0158446	0.0337323	-0.0548078	0.0897065	0.098081	-0.0526077	-0.0346273	0.0325819	0.0298886	0.057466	0.0840318	-0.00249815	-0.028187	0.0369083	0.0350726	0.0139975	0.0273232	0.0383855	0.0509803
0.352829	-0.783691	0.340524	0.816592	-0.236334	-0.0555368	0.0969622	0.028538	-0.0384381	0.102851	0.279726	0.342187	0.2195	-0.0162115	-0.245503	-0.421503	0.0247439	0.314875	0.146514	0.0737987	0.174655	-0.0710936	-0.222434	0.198908	0.308458	0.18631	-0.213181	-0.251732	0.059233	-0.0782354	-0.230458	-0.0544857	0.0445342	0.110364	0.227513	0.145943	-0.155467	-0.0759414	0.0844562	0.0635873	0.0450182	0.048698	0.057259	0.0588926	0.0523129	0.0572212	0.0540494	0.0263483	0.0509078	0.107229
0.440969	-0.33412	-1.30483	-1.17562	-0.24092	0.312793	0.442843	0.0809869	-0.428454	0.0130822	0.141185	0.0999292	-0.174742	-0.140515	-0.169077	-0.774604	-0.0219881	0.576738	0.177048	-0.088032	-0.0159693	-0.343652	-0.483471	0.124444	0.271771	0.125982	-0.226182	-0.246135	0.0550427	0.0275684	-0.0444282	0.0471125	-0.0197549	-0.151096	0.0336342	0.0697528	-0.0626178	0.00186734	0.0836492	0.0444432	0.0581931	0.0920914	-0.00319342	-0.0409988	0.0175393	0.0431338	0.0280745	-0.0219837	0.0136255	0.0904937
0.304249	0.201857	0.309463	0.045867	-0.14446	0.355246	0.546625	0.195808	-0.10159	0.307641	0.205618	-0.0232541	-0.409538	-0.0958228	0.195458	-0.466818	-0.0587147	0.429451	0.297144	0.22826	0.300447	-0.0788379	-0.368615	0.116623	0.183765	-0.00932871	-0.193653	-0.172775	0.00575387	0.00227386	-0.0309966	0.0156498	-0.0131607	-0.0547658	0.103731	0.0983777	-0.0931726	-0.0638468	0.026479	0.0252179	0.0846946	0.156742	0.0912457	0.00780198	-0.0355044	0.0176642	0.0627177	0.00357612	0.0161212	0.0863942
0.162188	0.123556	1.05665	0.808837	-0.219714	0.0117508	0.177418	0.0573463	-0.30839	-0.127706	0.166886	0.0759262	-0.592438	-0.244626	0.125575	-0.86896	-0.218975	0.516509	0.252064	0.0740886	0.158667	-0.123716	-0.270161	0.22694	0.268791	0.0359221	-0.165459	-0.151408	0.0283988	0.0325117	0.0236989	0.105111	0.115028	0.09186	0.15439	0.129331	-0.00695196	-0.0163439	0.0323136	0.0488085	0.0581014	0.05437	0.0206512	-0.00898904	-0.0146839	0.0292608	0.0743465	0.074603	0.0891886	0.110308
0.0682913	-0.786154	-0.959349	-0.378822	-0.0259503	0.174918	0.189101	-0.210793	-0.28372	0.153418	-0.186644	-0.347712	-0.188865	-0.0962024	-0.33358	-1.00181	0.00543715	0.76065	0.291927	-0.012983	0.0763318	-0.461518	-0.709345	0.221343	0.278775	-0.138119	-0.246269	-0.134823	0.0362803	-0.0440432	-0.117079	0.00493643	-0.000817747	-0.0454959	0.161968	0.142848	-0.135409	-0.102297	0.0300528	0.0461316	0.04098	0.0273174	0.00663227	-0.0112163	-0.0174159	0.00736022	0.0256407	0.00360616	0.0167313	0.0508207
0.734881	-0.554143	-0.193024	0.441394	0.206926	0.445289	0.544295	0.327059	0.0117699	0.217741	0.056148	-0.0542131	-0.0605748	0.1546	0.212501	-0.235842	0.20877	0.595028	0.328783	0.130787	0.134248	-0.0908787	-0.175213	0.216167	0.247149	0.0507772	-0.186139	-0.0899958	0.231006	0.146981	0.00760624	0.0946987	0.062749	-0.013447	0.170913	0.165931	-0.0586975	-0.0181216	0.0954425	0.0988234	0.0946835	0.0948538	0.0945011	0.095993	0.0938664	0.058357	0.0191771	0.00798693	0.0525844	0.111292
-0.139464	-0.151356	0.47694	0.726435	0.30457	0.328313	0.315245	-0.142353	-0.250092	0.346334	0.399186	0.37961	0.297602	0.162791	-0.0416729	-0.383183	-0.0461753	0.254012	0.148283	0.0736821	0.0749252	-0.33638	-0.443537	0.328471	0.373664	-0.0105789	-0.312866	-0.287349	-0.0350932	-0.135933	-0.245017	-0.097147	-0.0274953	0.0232665	0.181526	0.136968	-0.124966	-0.0723878	0.0683135	0.0843253	0.0680454	0.0330573	-0.0300957	-0.0305474	0.0396305	0.0649201	0.0582291	0.0410164	0.0584368	0.0984116
0.2989	-0.758897	-0.404011	0.656896	0.675226	0.428286	0.35513	0.613027	0.267681	-0.141089	-0.125339	-0.0898492	-0.0719791	0.0408515	0.0502439	-0.205066	0.222394	0.533677	0.303457	0.226118	0.399335	0.13857	-0.0302556	0.451611	0.375022	-0.0401196	-0.221368	-0.186356	-0.0425212	-0.0830791	-0.0491057	0.183367	0.142081	-0.0410686	0.116643	0.144396	0.0101153	0.0649752	0.150987	0.140003	0.143604	0.151852	0.0988822	0.0691294	0.0799374	0.0592488	0.0485361	0.0892634	0.13087	0.151114
0.299564	-0.734012	-0.205551	0.611383	0.372261	0.395222	0.396413	0.15583	0.103306	0.384556	0.291495	0.113309	-0.171446	0.0434816	0.156258	-0.594619	-0.227944	0.290275	0.301045	0.270906	0.261606	0.1118	0.0721693	0.339586	0.301624	0.0664188	-0.110878	-0.130441	-0.0267328	-0.0389537	-0.0400219	0.0468734	0.0674252	0.0736146	0.187812	0.178761	0.0273862	-0.0202312	0.0239314	0.0887943	0.121811	0.111436	0.0571223	0.0524425	0.108662	0.112988	0.0965729	0.0947018	0.0670731	0.0390399
0.616672	0.182233	0.517375	0.53123	0.128883	0.262106	0.382253	0.627346	0.556648	0.192008	0.0221162	-0.0956556	-0.163661	0.183112	0.2741	-0.571611	-0.0500638	0.551999	0.355599	0.177204	0.157251	-0.0929837	-0.122969	0.379039	0.283502	-0.145753	-0.245858	-0.110457	0.0844792	0.0609055	-0.0136327	0.00530973	0.0565194	0.142389	0.214382	0.150364	-0.0625823	-0.0332562	0.0773637	0.110207	0.153169	0.170982	0.0536797	-0.00374726	0.042933	0.0574538	0.0420075	0.0103467	0.0349132	0.0959157
0.39681	-0.43618	-0.712432	-0.32234	0.0355154	0.362407	0.475586	0.426315	0.0496732	0.115683	0.316516	0.375584	0.205514	0.144686	0.0797059	-0.216291	0.00391442	0.227814	0.148789	0.0648704	0.0271909	-0.132624	-0.0986611	0.286716	0.346083	0.202411	-0.0491152	-0.0270545	0.212805	0.0850155	-0.0556472	0.0756941	0.100642	0.0874825	0.260372	0.235946	-0.0149006	-0.01016	0.0845664	0.0832129	0.0676491	0.0543197	0.0541244	0.0669674	0.0816831	0.0438931	0.0178531	0.0648855	0.110619	0.132539
0.375955	-0.633126	-0.659153	-0.107659	0.0722505	0.359597	0.460226	0.350484	0.492453	0.563422	0.0910065	-0.0932399	0.187036	0.433469	0.206219	-0.719841	-0.0594834	0.603072	0.214485	0.0406417	0.286808	0.0565959	-0.167436	0.23351	0.237499	-0.00149078	-0.139349	-0.144459	-0.0557696	-0.0431851	-0.00166976	0.105488	0.0763975	0.000292728	0.168977	0.139471	-0.12248	-0.0385303	0.10762	0.0756866	0.0408908	0.0192869	-0.0293629	-0.0212725	0.0462688	0.0504363	0.0361266	0.0531851	0.0960501	0.134064
0.451328	0.202555	1.11926	0.781031	-0.289517	0.190212	0.486106	0.514414	0.356929	0.268918	0.0396135	-0.218716	-0.577849	-0.60716	-0.376619	-0.126036	0.269848	0.403075	0.301321	0.159635	0.0268124	-0.195148	-0.138932	0.331302	0.237083	-0.136752	-0.0618021	0.066961	0.0734989	-0.0567555	-0.118334	0.0333434	0.078524	0.0828453	0.223387	0.192742	-0.0377914	-0.0632111	0.0134105	0.0449891	0.0680496	0.0864869	0.115841	0.115304	0.0802973	0.0506465	0.0417301	0.0643842	0.0899487	0.1032
0.456656	-0.113937	-0.365075	-0.394469	-0.228797	0.220241	0.328796	-0.305781	-0.941208	-0.19221	-0.188832	-0.199914	-0.116541	0.287568	0.337651	-0.576258	-0.189478	0.331707	0.030253	-0.15889	-0.0847885	-0.413627	-0.500639	0.182876	0.201849	-0.130251	-0.205245	-0.0013763	0.255882	0.0198117	-0.191232	0.0308946	0.0544532	-0.0272147	0.151208	0.135742	-0.107354	-0.063347	0.052518	0.0370686	0.019086	0.00302983	-0.057108	-0.0590049	0.0080238	0.0202086	0.0248883	0.0710908	0.0814752	0.0650091
0.560518	0.228674	1.25079	1.36944	0.401877	0.49568	0.627027	0.73749	0.11888	-0.0251382	0.354686	0.557489	0.434262	0.150274	-0.140454	-0.366976	0.152696	0.480543	0.19436	0.154549	0.478282	0.260665	0.00730353	0.398948	0.410804	0.164242	-0.100937	-0.11072	0.0841116	-0.00652125	-0.0575172	0.146754	0.177137	0.11489	0.232014	0.18207	-0.0693093	0.0149483	0.155924	0.12205	0.109244	0.124525	0.114719	0.0988946	0.0801839	0.0357687	0.0132552	0.0561345	0.0891612	0.0960471
0.588197	0.182979	-0.095922	-0.146688	0.0348	0.292236	0.431591	0.755267	0.857849	0.40981	0.162409	0.143276	0.406496	0.220552	-0.0470322	0.15488	0.379413	0.393655	0.246483	0.170815	0.196458	-0.0716305	-0.155874	0.347814	0.364989	0.0962695	-0.107812	0.0429911	0.36628	0.106996	-0.144622	0.0861624	0.109432	0.0186523	0.197582	0.19032	-0.0395953	-0.0345294	0.0775503	0.141383	0.146993	0.101012	0.0256675	-0.00343372	0.0305146	0.0607699	0.0814219	0.0912313	0.102357	0.114061
0.125524	-0.638432	-0.312128	0.355207	0.312177	0.43778	0.496189	0.464885	0.129089	0.10245	0.033241	-0.0223807	-0.0634359	0.0877697	0.159459	-0.129811	0.0880915	0.297086	0.117409	0.0550932	0.184045	0.0270806	-0.0979192	0.180503	0.169136	-0.0401141	-0.271902	-0.195927	0.0949933	0.0528077	-0.0257822	0.075717	0.0212476	-0.0867817	0.138856	0.148875	-0.0909789	-0.0443282	0.0547179	-0.00553217	0.0314382	0.113282	0.0178208	0.00519262	0.108862	0.0557469	-0.0299335	-0.0149083	0.054788	0.122296
[truncated: 701 more columns]
